# Supplementary material for: A phase 1 study of orally administered 5-fluoro-2’-deoxycytidine with tetrahydrouridine in patients with refractory solid tumors
Source: Cancer Chemother Pharmacol. 2025 Dec 22;96(1):1. doi: 10.1007/s00280-025-04844-y (PMC12722308; doi:10.1007/s00280-025-04844-y)
Supplement: Supplementary file 2 — Supplementary Material 2 [file 280_2025_4844_MOESM2_ESM.xlsx]

## Sheet: 1010018
Genes with significantly demethylated regions within 5kb upstream of the TSS in post-treatment vs. pre-treatment sample for patient 1010018.
Peason correlation coefficient and p-value between RNA-seq expression (log2 FPKM+1) vs. DNA methylation in GDSC-MGH-Sanger dataset (n=417 cell lines) was also evaluated with CellMinerCDB to identifiy genes whose expression is likely to be epigenetically regulated.
Gene Symbol	Chromosome	Name	GDSC-MGH-Sanger Pearson r (CellMinerCDB)	GDSC-MGH-Sanger p-value (CellMinerCDB)
ACBD4	chr17	Acyl-CoA Binding Domain Containing 4	-0.2	5.1e-05		RNA-seq and methylation sig. anticorrelated in GDSC-MGH-Sanger dataset (CellMinerCDB)
ACSF2	chr17	Acyl-CoA Synthetase Family Member 2	-0.38	8e-16		RNA gene or pseudogene
ANAPC16	chr10	Anaphase Promoting Complex Subunit 16	-0.06	0.26		Gene is missing RNA-seq or methylation data in CellMinerCDB GDSC-MGH-Sanger dataset
ASB15	chr7	Ankyrin Repeat And SOCS Box Containing 15	0.16	0.0011		micro-RNA
C15orf65	chr15	Piercer of microtubule wall 2 protein	na	na
C8orf34-AS1	chr8	C8orf34 Antisense RNA 1	na	na
CALR3	chr19	Calreticulin-3	0.04	0.38
CEP78	chr9	Centrosomal Protein 78	-0.03	0.48
CERCAM	chr9	Cerebral Endothelial Cell Adhesion Molecule	-0.31	7.5e-11
CNFN	chr19	Cornifelin	0.14	0.0057
COPS7B	chr2	COP9 Signalosome Subunit 7B	-0.12	0.014
CWC25	chr17	CWC25 Spliceosome Associated Protein Homolog	0.17	0.00063
DCDC2B	chr1	Doublecortin domain-containing protein 2B	-0.05	0.31
ENG	chr9	Endoglin	-0.79	6.6e-91
EZH1	chr17	Enhancer Of Zeste 1 Polycomb Repressive Complex 2 Subunit	-0.07	0.15
FAM49A	chr2	CYFIP Related Rac1 Interactor A	0.4	2e-17
FRMD5	chr15	FERM domain-containing protein 5	-0.48	1.6e-25
GNE	chr9	Glucosamine (UDP-N-Acetyl)-2-Epimerase/N-Acetylmannosamine Kinase	-0.44	1e-20
GRAMD1C	chr3	GRAM Domain Containing 1C	-0.09	0.082
GTF2IRD2B	chr7	GTF2I Repeat Domain Containing 2B	0.04	0.47
HPX	chr11	Hemopexin	0.09	0.06
HSD11B1L	chr19	Hydroxysteroid 11-Beta Dehydrogenase 1 Like	-0.28	8.6e-09
IQCC	chr1	IQ domain-containing protein C	-0.19	9.8e-05
LAIR1	chr19	Leukocyte-associated immunoglobulin-like receptor 1	-0.31	9.9e-11
MAIP1	chr2	Matrix AAA Peptidase Interacting Protein 1	0.07	0.16
MAPKBP1	chr15	Mitogen-activated protein kinase-binding protein 1	-0.29	1.4e-09
MIR100HG	chr11	Mir-100-Let-7a-2-Mir-125b-1 Cluster Host Gene	na	na
MIR125B1	chr11	MicroRNA 125b-1	-0.42	1.3e-19
MIR4721	chr16	MicroRNA 4721	na	na
MIR4782	chr2	MicroRNA 4782	na	na
MS4A6E	chr11	Membrane Spanning 4-Domains A6E	0.11	0.027
NDOR1	chr9	NADPH Dependent Diflavin Oxidoreductase 1	0.02	0.72
NOS1	chr12	Nitric oxide synthase 1	0.08	0.095
NPHP3-ACAD11	chr3	NPHP3-ACAD11 Readthrough (NMD Candidate)	na	na
OR51V1	chr11	Olfactory receptor 51V1	0.05	0.27
PDCD4	chr10	Programmed cell death protein 4	-0.06	0.22
PDZK1	chr1	PDZ Domain Containing 1	-0.61	1.9e-44
PERM1	chr1	PPARGC1 And ESRR Induced Regulator, Muscle 1	na	na
POLE	chr12	DNA Polymerase Epsilon, Catalytic Subunit	-0.14	0.0052
PRKCZ	chr1	Protein Kinase C Zeta	-0.67	1.6e-56
PSMB6	chr17	Proteasome subunit beta type-6	0.04	0.43
RBFOX2	chr22	RNA Binding Fox-1 Homolog 2	na	na
RBMS2	chr12	RNA-binding motif, single-stranded-interacting protein 2	-0.36	1.5e-14
RRN3	chr16	RRN3 Homolog, RNA Polymerase I Transcription Factor	-0.05	0.32
SAG	chr2	S-Antigen Visual Arrestin	-0.14	0.0048
SLIRP	chr14	SRA Stem-Loop Interacting RNA Binding Protein	-0.01	0.87
SNAPC3	chr9	Small Nuclear RNA Activating Complex Polypeptide 3	-0.09	0.063
TMEM102	chr17	Transmembrane protein 102	-0.53	4e-31
TMEM116	chr12	Transmembrane protein 116	-0.12	0.013
TPRN	chr9	Taperin	-0.14	0.0031
TRA2B	chr3	Transformer 2 Beta Homolog	-0.05	0.28
TUFM	chr16	Tu Translation Elongation Factor, Mitochondrial	0.02	0.65
UBE2Q2	chr15	Ubiquitin-conjugating enzyme E2 Q2	-0.27	1.6e-08
VIL1	chr2	Villin-1	-0.5	1.7e-27
XG	chrX	Xg Glycoprotein	na	na
ZNF770	chr15	Zinc finger protein 770	0	0.93

## Sheet: 1010019
Genes with significantly demethylated regions within 5kb upstream of the TSS in post-treatment vs. pre-treatment sample for patient 1010019.
Peason correlation coefficient and p-value between RNA-seq expression (log2 FPKM+1) vs. DNA methylation in GDSC-MGH-Sanger dataset (n=417 cell lines) was also evaluated with CellMinerCDB to identifiy genes whose expression is likely to be epigenetically regulated.
Gene Symbol	Chromosome	Name	GDSC-MGH-Sanger Pearson r (CellMinerCDB)	GDSC-MGH-Sanger p-value (CellMinerCDB)
A2ML1	chr12	Alpha-2-macroglobulin-like protein 1	-0.35	3.8e-13		RNA-seq and methylation sig. anticorrelated in GDSC-MGH-Sanger dataset (CellMinerCDB)
ARRDC5	chr19	Arrestin domain-containing protein 5	na	na		RNA gene or pseudogene
ATF1	chr12	Activating Transcription Factor 1	0.01	0.84		Gene is missing RNA-seq or methylation data in CellMinerCDB GDSC-MGH-Sanger dataset
ATP5MD	chr10	ATP Synthase Membrane Subunit K	-0.09	0.07		micro-RNA
BMPR1B	chr4	Bone morphogenetic protein receptor type-1B	-0.47	2.5e-24
BSG	chr19	Basigin	-0.05	0.32
BZW2	chr7	Basic Leucine Zipper And W2 Domains 2	-0.55	2.6e-34
CCDC18	chr1	Coiled-coil domain-containing protein 18	-0.03	0.55
CD36	chr7	CD36 Molecule (CD36 Blood Group)	-0.01	0.9
CDK13	chr7	Cyclin-dependent kinase 13	-0.02	0.63
CDKN1B	chr12	Cyclin-dependent kinase inhibitor 1B	-0.1	0.033
CHMP4A	chr14	Charged multivesicular body protein 4a	-0.33	6.7e-12
CHRDL2	chr11	Chordin-like protein 2	-0.02	0.62
CRHR1	chr17	Corticotropin Releasing Hormone Receptor 1	-0.22	4.2e-06
CRYGC	chr2	Crystallin Gamma C	na	na
CSAD	chr12	Cysteine sulfinic acid decarboxylase	-0.02	0.64
CTDSPL	chr3	CTD Small Phosphatase Like	-0.71	4.6e-64
CYP27B1	chr12	Cytochrome P450 Family 27 Subfamily B Member 1	0.11	0.022
DBNL	chr7	Drebrin-like protein	-0.04	0.4
DLC1	chr8	DLC1 Rho GTPase Activating Protein	-0.52	1.3e-30
DLG5	chr10	Discs Large MAGUK Scaffold Protein 5	-0.61	1.1e-43
DOCK8	chr9	Dedicator of cytokinesis protein 8	-0.22	6.2e-06
EEF1AKMT3	chr12	EEF1A lysine methyltransferase 3	-0.22	4e-06
ERVFRD-1	chr6	Endogenous Retrovirus Group FRD Member 1, Envelope	-0.52	1.2e-29
FAM78A	chr9	Protein FAM78A	-0.44	4.2e-21
FYTTD1	chr3	Forty-Two-Three Domain Containing 1	-0.21	1.8e-05
GALM	chr2	Galactose mutarotase	-0.7	5.3e-62
GPR35	chr2	G-protein coupled receptor 35	0.39	2.1e-16
GRIN2A	chr16	Glutamate Ionotropic Receptor NMDA Type Subunit 2A	-0.17	0.0007
HERC1	chr15	HECT And RLD Domain Containing E3 Ubiquitin Protein Ligase Family Member 1	-0.05	0.31
HIBCH	chr2	3-Hydroxyisobutyryl-CoA Hydrolase	0.06	0.21
HORMAD2	chr22	HORMA domain-containing protein 2	-0.42	5.8e-19
KRTAP1-3	chr17	Keratin-associated protein 1-3	-0.01	0.77
LCN15	chr9	Lipocalin-15	na	na
LINC00324	chr17	Long Intergenic Non-Protein Coding RNA 324	0.11	0.019
LOC441204	chr7	uncharacterized LOC441204	na	na
LOC441242	chr7	uncharacterized LOC441242	na	na
MAP3K14	chr17	Mitogen-activated protein kinase kinase kinase 14	-0.46	4.7e-23
MDP1	chr14	Magnesium Dependent Phosphatase 1	na	na
MED26	chr19	Mediator Complex Subunit 26	-0.02	0.67
MGAT5B	chr17	Alpha-1,6-mannosylglycoprotein 6-beta-N-acetylglucosaminyltransferase B	-0.56	1e-35
MIF4GD	chr17	MIF4G domain-containing protein	0.01	0.9
NDUFS3	chr11	NADH:Ubiquinone Oxidoreductase Core Subunit S3	-0.18	0.00027
NEURL3	chr2	Neuralized E3 Ubiquitin Protein Ligase 3	-0.01	0.79
NSL1	chr1	NSL1 Component Of MIS12 Kinetochore Complex	0.01	0.88
OR2A4	chr6	Olfactory receptor 2A4	0.12	0.013
P4HB	chr17	Prolyl 4-Hydroxylase Subunit Beta	0.08	0.088
PHLDA3	chr1	Pleckstrin homology-like domain family A member 3	-0.54	4.6e-33
PLD3	chr19	Phospholipase D Family Member 3	-0.29	9.6e-10
PNPLA7	chr9	Patatin Like Domain 7, Lysophospholipase	-0.04	0.39
PODNL1	chr19	Podocan-like protein 1	-0.38	8.9e-16
PRR14	chr16	Proline-rich protein 14	-0.15	0.002
PRRC2C	chr1	Proline Rich Coiled-Coil 2C	-0.01	0.81
PSMD3	chr17	Proteasome 26S Subunit, Non-ATPase 3	0.11	0.026
PTPMT1	chr11	Protein Tyrosine Phosphatase Mitochondrial 1	-0.51	1e-28
RAC2	chr22	Rac Family Small GTPase 2	-0.65	5.9e-51
RALGPS1	chr9	Ral GEF With PH Domain And SH3 Binding Motif 1	-0.43	3e-20
RASA4CP	chr7	RAS P21 Protein Activator 4C, Pseudogene	na	na
RNPEP	chr1	Arginyl Aminopeptidase	-0.16	0.0013
SDR42E1	chr16	Short-chain dehydrogenase/reductase family 42E member 1	-0.74	2.9e-74
SH3BP2	chr4	SH3 domain-binding protein 2	-0.09	0.053
SLC3A1	chr2	Solute Carrier Family 3 Member 1	-0.55	2.2e-34
SNN	chr16	Stannin	-0.35	9.9e-14
SNORA22	chr7	Small Nucleolar RNA, H/ACA Box 22	na	na
SPATA2	chr20	Spermatogenesis-associated protein 2	-0.19	7.4e-05
SPIRE1	chr18	Spire Type Actin Nucleation Factor 1	-0.66	7.6e-53
ST13P4	chr13	ST13, Hsp70 Interacting Protein Pseudogene 4	-0.01	0.83
SYN3	chr22	Synapsin-3	-0.35	1.4e-13
TATDN3	chr1	TatD DNase Domain Containing 3	-0.05	0.28
TM9SF1	chr14	Transmembrane 9 superfamily member 1	0.03	0.5
TNFAIP8L2	chr1	TNF Alpha Induced Protein 8 Like 2	-0.88	1.7e-136
TNFAIP8L2-SCNM1	chr1	TNFAIP8L2-SCNM1 Readthrough	na	na
TOLLIP	chr11	Toll-interacting protein	0.07	0.18
TOR2A	chr9	Torsin Family 2 Member A	-0.13	0.0068
UBAP1	chr9	Ubiquitin-associated protein 1	-0.04	0.42
UCN3	chr10	Urocortin-3	-0.27	2.1e-08
UHRF1	chr19	Ubiquitin Like With PHD And Ring Finger Domains 1	-0.11	0.031
WEE1	chr11	WEE1 G2 Checkpoint Kinase	-0.04	0.4
ZBTB48	chr1	Zinc finger and BTB domain-containing protein 48	-0.05	0.27

## Sheet: 1010020
Genes with significantly demethylated regions within 5kb upstream of the TSS in post-treatment vs. pre-treatment sample for patient 1010020.
Peason correlation coefficient and p-value between RNA-seq expression (log2 FPKM+1) vs. DNA methylation in GDSC-MGH-Sanger dataset (n=417 cell lines) was also evaluated with CellMinerCDB to identifiy genes whose expression is likely to be epigenetically regulated.
Gene Symbol	Chromosome	Name	GDSC-MGH-Sanger Pearson r (CellMinerCDB)	GDSC-MGH-Sanger p-value (CellMinerCDB)
A2ML1	chr12	Alpha-2-macroglobulin-like protein 1	-0.35	3.8e-13		RNA-seq and methylation sig. anticorrelated in GDSC-MGH-Sanger dataset (CellMinerCDB)
ABR	chr17	ABR Activator Of RhoGEF And GTPase	0	0.92		RNA gene or pseudogene
ACADVL	chr17	Acyl-CoA Dehydrogenase Very Long Chain	-0.12	0.017		Gene is missing RNA-seq or methylation data in CellMinerCDB GDSC-MGH-Sanger dataset
ACBD4	chr17	Acyl-CoA Binding Domain Containing 4	-0.2	5.1e-05		micro-RNA
ACBD5	chr10	Acyl-CoA-binding domain-containing protein 5	-0.06	0.23		DNMT1/3 gene
ACR	chr22	Acrosin	0.25	1.3e-07
ACSS3	chr12	Acyl-CoA Synthetase Short Chain Family Member 3	-0.49	9e-27
ADAL	chr15	N6-Methyl-AMP deaminase	-0.56	4.5e-35
ADAM11	chr17	ADAM Metallopeptidase Domain 11	-0.21	9.5e-06
ADAP1	chr7	ArfGAP With Dual PH Domains 1	0.06	0.2
ADCK5	chr8	AarF Domain Containing Kinase 5	0	0.93
ADGRD1	chr12	Adhesion G Protein-Coupled Receptor D1	na	na
ADM5	chr19	Adrenomedullin 5 (Putative)	-0.07	0.14
AEBP2	chr12	AE Binding Protein 2	-0.15	0.0028
AGPAT3	chr21	1-Acylglycerol-3-Phosphate O-Acyltransferase 3	-0.4	8.3e-18
AHRR	chr5	Aryl hydrocarbon receptor repressor	na	na
AICDA	chr12	Activation Induced Cytidine Deaminase	na	na
AIPL1	chr17	AIP Like 1 HSP90 Co-Chaperone	0.1	0.047
AK1	chr9	Adenylate Kinase 1	-0.49	1.4e-26
ALKBH4	chr7	AlkB Homolog 4, Lysine Demethylase	0.07	0.17
ANGPTL4	chr19	Angiopoietin Like 4	-0.37	4.9e-15
ANK1	chr8	Ankyrin-1	-0.23	1.8e-06
ANKRD24	chr19	Ankyrin Repeat Domain 24	0.08	0.12
AP1S1	chr7	Adaptor Related Protein Complex 1 Subunit Sigma 1	-0.42	3.3e-19
AP3B1	chr5	Adaptor Related Protein Complex 3 Subunit Beta 1	-0.03	0.55
APEX1	chr14	Apurinic/Apyrimidinic Endodeoxyribonuclease 1	-0.02	0.62
ARHGAP22	chr10	Rho GTPase-activating protein 22	-0.27	2.8e-08
ARHGAP27P2	chr17	Rho GTPase Activating Protein 27 Pseudogene 2	na	na
ARHGAP45	chr19	Rho GTPase Activating Protein 45	-0.33	8e-12
ARHGEF10	chr8	Rho guanine nucleotide exchange factor 10	-0.75	2.5e-77
ARHGEF10L	chr1	Rho guanine nucleotide exchange factor 10-like protein	-0.59	8e-41
ARHGEF15	chr17	Rho guanine nucleotide exchange factor 15	-0.15	0.0015
ARRDC1	chr9	Arrestin domain-containing protein 1	-0.1	0.04
ASPG	chr14	Asparaginase	-0.08	0.12
ATCAY	chr19	ATCAY Kinesin Light Chain Interacting Caytaxin	-0.47	2.8e-24
ATP2A1	chr16	ATPase Sarcoplasmic/Endoplasmic Reticulum Ca2+ Transporting 1	-0.26	8.4e-08
ATRNL1	chr10	Attractin-like protein 1	-0.38	4.7e-16
ATXN3	chr14	Ataxin-3	0.02	0.75
AZU1	chr19	Azurocidin 1	na	na
B3GNT5	chr3	UDP-GlcNAc:BetaGal Beta-1,3-N-Acetylglucosaminyltransferase 5	-0.7	2.8e-62
BAD	chr11	Bcl2-associated agonist of cell death	-0.13	0.0066
BAG1	chr9	BAG Cochaperone 1	0.06	0.19
BAIAP2L1	chr7	BAR/IMD domain-containing adapter protein 2-like 1	-0.57	2.2e-37
BAIAP2L2	chr22	BAR/IMD domain-containing adapter protein 2-like 2	na	na
BARX1	chr9	BARX Homeobox 1	-0.39	8.1e-17
BCAP31	chrX	B-cell receptor-associated protein 31	-0.09	0.064
BCAR1	chr16	BCAR1 Scaffold Protein, Cas Family Member	-0.7	7e-64
BCAR4	chr16	Breast Cancer Anti-Estrogen Resistance 4	-0.08	0.11
BDP1	chr5	BDP1 General Transcription Factor IIIB Subunit	0.16	0.0012
BICDL1	chr12	BICD family-like cargo adapter 1	-0.27	3.1e-08
BMP1	chr8	Bone morphogenetic protein 1	-0.08	0.092
BOP1	chr8	BOP1 Ribosomal Biogenesis Factor	0.02	0.72
BRD1	chr22	Bromodomain-containing protein 1	-0.18	0.00021
BRF1	chr14	BRF1 General Transcription Factor IIIB Subunit	-0.07	0.13
BTNL3	chr5	Butyrophilin-like protein 3	-0.14	0.0057
C11orf65	chr11	Chromosome 11 Open Reading Frame 65	-0.1	0.047
C16orf91	chr16	Ubiquinol-cytochrome c reductase complex assembly factor 4	0.06	0.24
C17orf107	chr17	Chromosome 17 Open Reading Frame 107	-0.47	3.2e-24
C19orf33	chr19	Chromosome 19 Open Reading Frame 33	-0.93	2.4e-177
C19orf38	chr19	Chromosome 19 Open Reading Frame 38	na	na
C1QTNF1	chr17	Complement C1q TNF-related protein 1	-0.3	3.2e-10
C1QTNF1-AS1	chr17	C1QTNF1 Antisense RNA 1	na	na
C22orf46	chr22	Chromosome 22 Open Reading Frame 46, Pseudogene	0.1	0.044
C8orf74	chr8	Chromosome 8 Open Reading Frame 74	0.04	0.43
CACNA1B	chr9	Calcium Voltage-Gated Channel Subunit Alpha1 B	-0.59	4.7e-40
CACNA1E	chr1	Calcium Voltage-Gated Channel Subunit Alpha1 E	0.02	0.61
CACNA2D3	chr3	Calcium Voltage-Gated Channel Auxiliary Subunit Alpha2delta 3	-0.19	6.8e-05
CACNG5	chr17	Calcium Voltage-Gated Channel Auxiliary Subunit Gamma 5	0.34	7.4e-13
CAND2	chr3	Cullin Associated And Neddylation Dissociated 2 (Putative)	-0.57	1.8e-37
CARD10	chr22	Caspase recruitment domain family member 10	-0.57	8.5e-38
CATSPER1	chr11	Cation channel sperm-associated protein 1	0.15	0.0022
CBFA2T3	chr16	CBFA2/RUNX1 Partner Transcriptional Co-Repressor 3	-0.11	0.026
CCDC117	chr22	Coiled-coil domain-containing protein 117	0.03	0.56
CCDC140	chr2	CCDC140 Long Non-Coding RNA	-0.5	3.4e-27
CCDC144CP	chr17	Coiled-Coil Domain Containing 144C, Pseudogene	-0.01	0.9
CCDC154	chr16	Coiled-coil domain-containing protein 154	0.13	0.0091
CCDC157	chr22	Coiled-coil domain-containing protein 157	-0.09	0.054
CCDC159	chr19	Coiled-coil domain-containing protein 159	-0.13	0.0069
CCDC163	chr1	CCDC163 Homolog	-0.18	0.00027
CCDC33	chr15	Coiled-coil domain-containing protein 33	-0.09	0.055
CCDC60	chr12	Coiled-coil domain-containing protein 60	-0.15	0.0015
CCM2L	chr20	CCM2 Like Scaffold Protein	na	na
CCNB1IP1	chr14	Cyclin B1 Interacting Protein 1	-0.24	7.9e-07
CCT8L2	chr22	Chaperonin Containing TCP1 Subunit 8 Like 2	0.19	0.00013
CD22	chr19	B-cell receptor CD22	-0.48	7.2e-26
CD300A	chr17	CD300a Molecule	-0.42	4.3e-19
CD40	chr20	CD40 Molecule	-0.72	3.7e-69
CD7	chr17	T-cell antigen CD7	-0.37	1.2e-14
CDC25C	chr5	Cell Division Cycle 25C	-0.03	0.55
CDRT15L2	chr17	CMT1A Duplicated Region Transcript 15 Like 2	na	na
CDV3	chr3	Protein CDV3 homolog	-0.1	0.034
CECR2	chr22	CECR2 Histone Acetyl-Lysine Reader	-0.03	0.52
CELA3A	chr1	Chymotrypsin Like Elastase 3A	0.09	0.071
CELSR3	chr3	Cadherin EGF LAG seven-pass G-type receptor 3	0.02	0.71
CEMP1	chr16	Cementum Protein 1	0.1	0.05
CERKL	chr2	CERK Like Autophagy Regulator	0	0.94
CGB3	chr19	Chorionic Gonadotropin Subunit Beta 3	na	na
CGN	chr1	Cingulin	-0.47	2.4e-24
CHD1	chr5	Chromodomain-helicase-DNA-binding protein 1	-0.09	0.077
CHD2	chr15	Chromodomain-helicase-DNA-binding protein 2	na	na
CHD5	chr1	Chromodomain-helicase-DNA-binding protein 5	-0.23	2.2e-06
CHMP1B	chr18	Charged multivesicular body protein 1b	-0.12	0.014
CHMP5	chr9	Charged Multivesicular Body Protein 5	-0.03	0.58
CIITA	chr16	Class II Major Histocompatibility Complex Transactivator	-0.33	5.2e-12
CLCF1	chr11	Cardiotrophin-like cytokine factor 1	-0.54	1.1e-32
CLCNKB	chr1	Chloride Voltage-Gated Channel Kb	-0.24	5.5e-07
CLEC9A	chr12	C-type lectin domain family 9 member A	-0.15	0.0017
CLK2	chr1	CDC Like Kinase 2	-0.15	0.0024
CLPX	chr15	Caseinolytic Mitochondrial Matrix Peptidase Chaperone Subunit X	0.04	0.36
CLSTN3	chr12	Calsyntenin-3	-0.19	0.00012
CNTN1	chr12	Contactin-1	-0.5	2.6e-27
COL16A1	chr1	Collagen Type XVI Alpha 1 Chain	-0.44	2.1e-21
COL6A1	chr21	Collagen Type VI Alpha 1 Chain	-0.31	4.7e-11
COPS3	chr17	COP9 Signalosome Subunit 3	-0.06	0.25
COQ8A	chr1	Coenzyme Q8A	-0.26	4.3e-08
COX7A2	chr6	Cytochrome C Oxidase Subunit 7A2	-0.11	0.022
CPEB1-AS1	chr15	CPEB1 Antisense RNA 1	na	na
CPLX1	chr4	Complexin-1	-0.25	3e-07
CPNE5	chr6	Copine-5	0.08	0.098
CPSF7	chr11	Cleavage and polyadenylation specificity factor subunit 7	0.06	0.22
CPT1C	chr19	Carnitine Palmitoyltransferase 1C	-0.73	2.2e-07
CRB1	chr1	Crumbs Cell Polarity Complex Component 1	-0.06	0.19
CRB3	chr19	Crumbs Cell Polarity Complex Component 3	-0.57	1.4e-36
CRIP2	chr14	Cysteine-rich protein 2	-0.39	2.9e-16
CTDSP1	chr2	CTD Small Phosphatase 1	0.03	0.61
CTDSP2	chr12	CTD Small Phosphatase 2	-0.07	0.14
CTF1	chr16	Cardiotrophin-1	-0.51	3.9e-29
CTTN	chr11	Cortactin	-0.63	5.7e-47
CYBC1	chr17	Cytochrome b-245 chaperone 1	-0.69	4.4e-59
CYP2R1	chr11	Cytochrome P450 Family 2 Subfamily R Member 1	-0.29	1.8e-09
CYSRT1	chr9	Cysteine Rich Tail 1	-0.41	2.3e-18
CYTH1	chr17	Cytohesin-1	-0.15	0.0026
CZIB	chr1	CXXC Motif Containing Zinc Binding Protein	0.03	0.57
DCAKD	chr17	Dephospho-CoA kinase domain-containing protein	-0.11	0.021
DDB1	chr11	Damage Specific DNA Binding Protein 1	0.08	0.09
DDIT3	chr12	DNA Damage Inducible Transcript 3	-0.09	0.056
DENND2B	chr11	DENN domain-containing protein 2B	-0.39	7.3e-17
DGCR5	chr22	DiGeorge Syndrome Critical Region Gene 5	-0.29	1.4e-09
DHRS7B	chr17	Dehydrogenase/Reductase 7B	-0.05	0.34
DIDO1	chr20	Death-inducer obliterator 1	-0.08	0.093
DLEC1	chr3	DLEC1 Cilia And Flagella Associated Protein	-0.05	0.28
DNAJB13	chr11	DnaJ Heat Shock Protein Family (Hsp40) Member B13	0.04	0.44
DNMT3A	chr2	DNA Methyltransferase 3 Alpha	-0.27	3.2e-08
DOC2B	chr17	Double C2 Domain Beta	-0.32	2.6e-11
DOCK6	chr19	Dedicator of cytokinesis protein 6	-0.45	2.9e-22
DOHH	chr19	Deoxyhypusine hydroxylase	0.04	0.38
DOT1L	chr19	DOT1 Like Histone Lysine Methyltransferase	-0.04	0.47
DPPA2	chr3	Developmental pluripotency-associated protein 2	-0.3	4.2e-10
DTNA	chr18	Dystrobrevin alpha	-0.52	8.9e-31
DUSP18	chr22	Dual specificity protein phosphatase 18	-0.09	0.076
DUSP9	chrX	Dual specificity protein phosphatase 9	-0.08	0.11
DVL3	chr3	Dishevelled Segment Polarity Protein 3	na	na
DYNLRB1	chr20	Dynein light chain roadblock-type 1	0.06	0.26
EBF2	chr8	EBF Transcription Factor 2	-0.3	2.9e-10
ECHDC2	chr1	Enoyl-CoA Hydratase Domain Containing 2	-0.74	4.7e-72
EEF1A2	chr20	Eukaryotic Translation Elongation Factor 1 Alpha 2	-0.52	9e-31
EFCC1	chr3	EF-hand and coiled-coil domain-containing protein 1	0.07	0.14
EGFL7	chr9	EGF Like Domain Multiple 7	0.02	0.7
EGR3	chr8	Early growth response protein 3	-0.09	0.06
EIF2D	chr1	Eukaryotic translation initiation factor 2D	-0.25	2.2e-07
EIF4E1B	chr5	Eukaryotic translation initiation factor 4E type 1B	-0.21	1.7e-05
ELF4	chrX	E74 Like ETS Transcription Factor 4	-0.6	6.2e-43
ELMO3	chr16	Engulfment And Cell Motility 3	-0.87	1.2e-131
EMD	chrX	Emerin	-0.16	0.00096
EML2	chr19	EMAP Like 2	-0.25	2.6e-07
EML6	chr2	Echinoderm microtubule-associated protein-like 6	-0.06	0.25
ENG	chr9	Endoglin	-0.79	6.6e-91
ERCC5	chr13	DNA excision repair protein ERCC-5	0.21	1.6e-05
ERGIC1	chr5	Endoplasmic reticulum-Golgi intermediate compartment protein 1	-0.09	0.055
ETV2	chr19	ETS Variant Transcription Factor 2	0	0.95
ETV4	chr17	ETS Variant Transcription Factor 4	-0.26	1.3e-07
FAHD1	chr16	Fumarylacetoacetate Hydrolase Domain Containing 1	-0.4	8.6e-18
FAM160B1	chr10	FHF Complex Subunit HOOK Interacting Protein 2A	-0.04	0.38
FAM167A	chr8	Family With Sequence Similarity 167 Member A	-0.33	9.2e-12
FAM171A2	chr17	Family With Sequence Similarity 171 Member A2	-0.27	2.5e-08
FAM186A	chr12	Family With Sequence Similarity 186 Member A	na	na
FAM53C	chr5	Family With Sequence Similarity 53 Member C	-0.35	1.6e-13
FAM72A	chr1	Family With Sequence Similarity 72 Member A	-0.1	0.037
FBRS	chr16	Fibrosin	na	na
FBXL18	chr7	F-Box And Leucine Rich Repeat Protein 18	0.15	0.002
FBXL19	chr16	F-Box And Leucine Rich Repeat Protein 19	-0.28	6e-09
FBXL19-AS1	chr16	FBXL19 Antisense RNA 1	0.03	0.6
FBXL5	chr4	F-Box And Leucine Rich Repeat Protein 5	-0.15	0.0016
FBXO17	chr19	F-Box Protein 17	-0.78	7.9e-88
FBXO21	chr12	F-box only protein 21	-0.31	2e-10
FBXO34	chr14	F-Box Protein 34	-0.1	0.051
FBXO44	chr1	F-box only protein 44	-0.54	3e-33
FGF11	chr17	Fibroblast growth factor 11	-0.41	4.2e-18
FGF4	chr11	Fibroblast growth factor 4	-0.08	0.11
FGFR1	chr8	Fibroblast growth factor receptor 1	-0.62	5.9e-45
FGFR4	chr5	Fibroblast growth factor receptor 4	-0.41	2.1e-18
FIS1	chr7	Fission, Mitochondrial 1	-0.04	0.38
FLJ12825	chr12	Uncharacterized LOC440101	na	na
FLJ44635	chrX	NHS-like protein 2	na	na
FLNA	chrX	Filamin-A	-0.2	2.6e-05
FOXD3	chr1	Forkhead box protein D3	-0.51	3.1e-29
FOXE1	chr9	Forkhead box protein E1	-0.57	1.1e-36
FOXK2	chr17	Forkhead box protein K2	-0.01	0.88
FOXL1	chr16	Forkhead box protein L1	0.02	0.62
FOXO4	chrX	Forkhead box protein O4	-0.02	0.67
FRMD3	chr9	FERM domain-containing protein 3	-0.31	1.9e-10
FXYD7	chr19	FXYD Domain Containing Ion Transport Regulator 7	-0.22	6.1e-06
FZD2	chr17	Frizzled Class Receptor 2	-0.23	2.8e-06
GALNS	chr16	Galactosamine (N-Acetyl)-6-Sulfatase	0.02	0.62
GALR2	chr17	Galanin receptor 2	-0.03	0.53
GANAB	chr11	Glucosidase II Alpha Subunit	0.07	0.13
GAREM1	chr18	GRB2 Associated Regulator Of MAPK1 Subtype 1	-0.39	5.4e-17
GCAT	chr22	Glycine C-Acetyltransferase	-0.13	0.0091
GET1	chr21	Guided Entry Of Tail-Anchored Proteins Factor 1	na	na
GGA1	chr22	Golgi Associated, Gamma Adaptin Ear Containing, ARF Binding Protein 1	-0.02	0.68
GINS1	chr20	GINS Complex Subunit 1	0.04	0.45
GIPR	chr19	Gastric inhibitory polypeptide receptor	-0.16	0.00077
GLIS1	chr1	GLIS Family Zinc Finger 1	na	na
GLRA3	chr4	Glycine receptor subunit alpha-3	-0.11	0.025
GPBP1	chr5	GC-Rich Promoter Binding Protein 1	-0.12	0.013
GPR1	chr2	Chemerin Chemokine-Like Receptor 2	0.01	0.81
GPR137	chr11	G Protein-Coupled Receptor 137	-0.08	0.099
GPR25	chr1	G Protein-Coupled Receptor 25	-0.29	1.9e-09
GPR32	chr19	G Protein-Coupled Receptor 32	0.07	0.16
GPRC5C	chr17	G-protein coupled receptor family C group 5 member C	-0.52	7.6e-30
GRASP	chr12	Trafficking Regulator And Scaffold Protein Tamalin	-0.36	3.6e-14
GRIPAP1	chrX	GRIP1-associated protein 1	-0.06	0.23
GRWD1	chr19	Glutamate-rich WD repeat-containing protein 1	0.04	0.39
GTPBP4	chr10	GTP-binding protein 4	-0.07	0.17
H1-0	chr22	H1.0 Linker Histone	na	na
H2BC11	chr6	H2B Clustered Histone 11	na	na
HBM	chr16	Hemoglobin subunit mu	-0.12	0.014
HCN3	chr1	Hyperpolarization Activated Cyclic Nucleotide Gated Potassium Channel 3	-0.18	0.00026
HDAC10	chr22	Histone Deacetylase 10	-0.04	0.42
HDAC3	chr5	Histone deacetylase 3	-0.09	0.068
HDGFL2	chr19	HDGF Like 2	na	na
HDHD3	chr9	Haloacid dehalogenase-like hydrolase domain-containing protein 3	-0.48	2.4e-25
HES5	chr1	Hes Family BHLH Transcription Factor 5	-0.3	3.3e-10
HGFAC	chr4	Hepatocyte growth factor activator	na	na
HM13	chr20	Histocompatibility Minor 13	-0.14	0.005
HMCES	chr3	5-Hydroxymethylcytosine Binding, ES Cell Specific	na	na
HMX3	chr10	H6 Family Homeobox 3	-0.3	5.8e-10
HOXB1	chr17	Homeobox B1	0.04	0.46
HOXB2	chr17	Homeobox B2	-0.7	6.4e-63
HOXC9	chr12	Homeobox C9	-0.58	1.2e-39
HOXD8	chr2	Homeobox D8	-0.69	2.6e-61
HOXD-AS2	chr2	HOXD Cluster Antisense RNA 2	na	na
HRAS	chr11	HRas Proto-Oncogene, GTPase	-0.17	0.0004
HSF2BP	chr21	Heat Shock Transcription Factor 2 Binding Protein	-0.15	0.0024
HSF4	chr16	Heat Shock Transcription Factor 4	-0.11	0.024
HSP90AB1	chr6	Heat Shock Protein 90 Alpha Family Class B Member 1	0.02	0.72
HTRA3	chr4	HtrA Serine Peptidase 3	-0.39	2.9e-16
HVCN1	chr12	Hydrogen Voltage Gated Channel 1	-0.28	3.4e-09
IDH3G	chrX	Isocitrate dehydrogenase [NAD] subunit gamma, mitochondrial	-0.07	0.14
IFT80	chr3	Intraflagellar Transport 80	-0.01	0.84
IGDCC3	chr15	Immunoglobulin superfamily DCC subclass member 3	-0.24	4.8e-07
IL11	chr19	Interleukin-11	-0.32	2.7e-11
IL17B	chr5	Interleukin-17B	-0.14	0.0042
IL2RA	chr10	Interleukin-2 receptor subunit alpha	-0.46	9.1e-23
IMPA2	chr18	Inositol monophosphatase 2	-0.22	4.9e-06
INGX	chrX	Inhibitor Of Growth Family, X-Linked (Pseudogene)	-0.26	9.4e-08
INPP5A	chr10	Inositol polyphosphate-5-phosphatase A	-0.44	1.3e-21
INSRR	chr1	Insulin Receptor Related Receptor	-0.23	1.6e-06
IQCA1	chr2	IQ Motif Containing With AAA Domain 1	-0.57	7.5e-37
IQSEC2	chrX	IQ motif and SEC7 domain-containing protein 2	-0.59	2.9e-40
ISOC2	chr19	Isochorismatase domain-containing protein 2	-0.29	2.8e-09
IVNS1ABP	chr1	Influenza virus NS1A-binding protein	-0.13	0.01
JAKMIP1	chr4	Janus kinase and microtubule-interacting protein 1	-0.19	9e-05
KALRN	chr3	Kalirin RhoGEF Kinase	-0.18	0.00026
KANK3	chr19	KN Motif And Ankyrin Repeat Domains 3	-0.13	0.0064
KANSL2	chr12	KAT8 Regulatory NSL Complex Subunit 2	-0.08	0.084
KCNC3	chr19	Potassium Voltage-Gated Channel Subfamily C Member 3	-0.43	6.6e-20
KCNK9	chr8	Potassium Two Pore Domain Channel Subfamily K Member 9	-0.11	0.021
KCNMB3	chr3	Potassium Calcium-Activated Channel Subfamily M Regulatory Beta Subunit 3	-0.53	8.9e-32
KCNQ2	chr20	Potassium Voltage-Gated Channel Subfamily Q Member 2	-0.27	1.9e-08
KCTD1	chr18	Potassium Channel Tetramerization Domain Containing 1	-0.57	5.3e-38
KCTD19	chr16	Potassium Channel Tetramerization Domain Containing 19	-0.35	3.8e-13
KDM2A	chr11	Lysine Demethylase 2A	-0.02	0.72
KIAA0895L	chr16	Microtubule-associated tyrosine carboxypeptidase 1	-0.24	8.3e-07
KIF26B	chr1	Kinesin Family Member 26B	-0.16	0.00078
KIN	chr10	Kin17 DNA And RNA Binding Protein	0.16	0.0013
KLK2	chr19	Kallikrein Related Peptidase 2	0.06	0.21
KLK5	chr19	Kallikrein Related Peptidase 5	-0.15	0.0015
KLK7	chr19	Kallikrein Related Peptidase 7	-0.01	0.8
KMT5A	chr12	Lysine Methyltransferase 5A	-0.11	0.028
KRT9	chr17	Keratin 9	0.15	0.0021
L3MBTL2	chr22	L3MBTL Histone Methyl-Lysine Binding Protein 2	0.11	0.032
LAMA1	chr18	Laminin subunit alpha-1	-0.49	8.9e-27
LAMC3	chr9	Laminin subunit gamma-3	-0.26	1.2e-07
LGALS2	chr22	Galectin-2	-0.34	1e-12
LGI4	chr19	Leucine Rich Repeat LGI Family Member 4	na	na
LHPP	chr10	Phospholysine phosphohistidine inorganic pyrophosphate phosphatase	-0.09	0.074
LHX6	chr9	LIM Homeobox 6	-0.22	5.2e-06
LILRB2	chr19	Leukocyte immunoglobulin-like receptor B2	-0.12	0.017
LIN28A	chr1	Lin-28 Homolog A	-0.19	9e-05
LINC00260	chr1	Long Intergenic Non-Protein Coding RNA 260	na	na
LINC00319	chr21	Long Intergenic Non-Protein Coding RNA 319	na	na
LINC00466	chr1	Long Intergenic Non-Protein Coding RNA 466	na	na
LINC00605	chr14	Long Intergenic Non-Protein Coding RNA 605	na	na
LINC00659	chr20	Long Intergenic Non-Protein Coding RNA 659	na	na
LINC00884	chr3	ATP13A3 Divergent Transcript	na	na
LINC00937	chr12	Long Intergenic Non-Protein Coding RNA 937	na	na
LINC01578	chr15	FAM174B-LINC01578 Intergenic CAGE-Defined High Expression Enhancer	na	na
LINC01915	chr18	Long Intergenic Non-Protein Coding RNA 1915	na	na
LINC02275	chr4	Long Intergenic Non-Protein Coding RNA 2275	na	na
LINC02495	chr4	JAKMIP1 Divergent Transcript	na	na
LIPG	chr18	Lipase G, Endothelial Type	-0.36	3e-14
LMF1	chr16	Lipase maturation factor 1	-0.28	6.6e-09
LMX1B	chr9	LIM homeobox transcription factor 1-beta	-0.35	3.3e-13
LOC100289230	chr5	Uncharacterized LOC100289230	na	na
LOC339166	chr17	Uncharacterized LOC339166	na	na
LOC389641	chr8	TNFRSF10A Divergent Transcript	na	na
LOC643542	chr18	uncharacterized LOC643542	na	na
LOC728739	chr12	Programmed Cell Death 2 Pseudogene	na	na
LPAR2	chr19	Lysophosphatidic acid receptor 2	-0.16	0.0009
LPIN1	chr2	Lipin 1	-0.35	1.4e-13
LPO	chr17	Lactoperoxidase	na	na
LRR1	chr14	Leucine-rich repeat protein 1	0	0.94
LRRC56	chr11	Leucine-rich repeat-containing protein 56	-0.42	2.6e-19
LRRFIP2	chr3	LRR Binding FLII Interacting Protein 2	-0.17	0.00051
MAB21L3	chr1	Mab-21 Like 3	-0.17	0.00033
MAD2L2	chr1	Mitotic Arrest Deficient 2 Like 2	-0.15	0.0022
MADCAM1	chr19	Mucosal Vascular Addressin Cell Adhesion Molecule 1	-0.01	0.87
MAFF	chr22	MAF BZIP Transcription Factor F	-0.29	1.1e-09
MAPK8IP2	chr22	Mitogen-Activated Protein Kinase 8 Interacting Protein 2	-0.1	0.034
MARVELD1	chr10	MARVEL domain-containing protein 1	-0.71	5.9e-65
MBD6	chr12	Methyl-CpG Binding Domain Protein 6	-0.05	0.28
MBLAC1	chr7	Metallo-beta-lactamase domain-containing protein 1	-0.17	0.00058
MCMDC2	chr8	Minichromosome maintenance domain-containing protein 2	na	na
MCRIP2	chr16	MAPK regulated corepressor interacting protein 2	-0.29	2.5e-09
MED12L	chr3	Mediator Complex Subunit 12L	-0.34	1.6e-12
MED15	chr22	Mediator Complex Subunit 15	0.07	0.16
MED24	chr17	Mediator Complex Subunit 24	0.08	0.12
MEGF6	chr1	Multiple EGF Like Domains 6	-0.33	4.7e-12
METRNL	chr17	Meteorin Like, Glial Cell Differentiation Regulator	-0.28	8.1e-09
METTL24	chr6	Methyltransferase Like 24	-0.33	6.9e-12
METTL26	chr16	Methyltransferase-like 26	0.02	0.61
MFHAS1	chr8	Multifunctional ROCO Family Signaling Regulator 1	-0.24	8.9e-07
MGAT3	chr22	Beta-1,4-Mannosyl-Glycoprotein 4-Beta-N-Acetylglucosaminyltransferase	-0.13	0.0062
MGAT5B	chr17	Alpha-1,6-mannosylglycoprotein 6-beta-N-acetylglucosaminyltransferase B	-0.56	1e-35
MICAL3	chr22	Microtubule Associated Monooxygenase, Calponin And LIM Domain Containing 3	-0.27	1.9e-08
MIER2	chr19	MIER Family Member 2	-0.43	1.6e-20
MIR1283-1	chr19	MicroRNA 1283-1	0.2	3.8e-05
MIR203A	chr14	MicroRNA 203a	-0.31	1.3e-10
MIR3178	chr16	MicroRNA 3178	na	na
MIR328	chr16	MicroRNA 328	na	na
MIR330	chr19	MicroRNA 330	0	1
MIR4251	chr1	MicroRNA 4251	na	na
MIR4281	chr5	MicroRNA 4281	na	na
MIR4456	chr5	MicroRNA 4456	na	na
MIR4653	chr7	MicroRNA 4653	na	na
MIR4672	chr9	MicroRNA 4672	na	na
MIR5089	chr17	MicroRNA 5089	na	na
MIR5090	chr7	MicroRNA 5090	na	na
MIR5191	chr1	MicroRNA 5191	na	na
MIR520A	chr19	MicroRNA 520a	0.09	0.078
MIR521-1	chr19	MicroRNA 521-1	0.09	0.077
MIR522	chr19	MicroRNA 522	0.09	0.06
MIR548F5	chr13	MicroRNA 548f-5	na	na
MIR569	chr3	MicroRNA 569	0.12	0.017
MIR642B	chr19	MicroRNA 642b	na	na
MIR671	chr7	MicroRNA 671	0	1
MIR711	chr3	MicroRNA 711	0.15	0.0022
MIR762	chr16	MicroRNA 762	-0.015	0.0022
MKRN2	chr3	Makorin Ring Finger Protein 2	-0.02	0.62
MLLT3	chr9	MLLT3 Super Elongation Complex Subunit	-0.04	0.39
MNT	chr17	MAX Network Transcriptional Repressor	-0.02	0.71
MNX1-AS1	chr7	MNX1 Antisense RNA 1 (Head To Head)	na	na
MOAP1	chr14	Modulator of apoptosis 1	-0.24	5.5e-07
MOV10L1	chr22	Mov10 Like RNA Helicase 1	-0.29	2.5e-09
MRGPRG	chr11	Mas-related G-protein coupled receptor member G	-0.03	0.56
MT1JP	chr16	Metallothionein 1J, Pseudogene	na	na
MT1M	chr16	Metallothionein 1M	-0.31	5.1e-11
MVB12B	chr9	Multivesicular body subunit 12B	-0.3	5.6e-10
MYC	chr8	MYC Proto-Oncogene, BHLH Transcription Factor	0.17	0.00043
MYH3	chr17	Myosin Heavy Chain 3	na	na
MYLK3	chr16	Myosin light chain kinase 3	-0.21	1.1e-05
MYO1E	chr15	Myosin IE	-0.49	5.2e-27
NABP2	chr12	Nucleic Acid Binding Protein 2	-0.35	1.9e-13
NAXE	chr1	NAD(P)HX Epimerase	-0.17	0.0007
NCAN	chr19	Neurocan	-0.15	0.0015
NCOR1P1	chr20	NCOR1 Pseudogene 1	na	na
NCOR2	chr12	Nuclear receptor corepressor 2	-0.19	6.2e-05
NDRG2	chr14	NDRG Family Member 2	-0.36	4.5e-14
NDRG4	chr16	NDRG Family Member 4	-0.28	7.3e-09
NEFM	chr8	Neurofilament Medium Chain	-0.56	3.3e-36
NEUROD1	chr2	Neurogenic differentiation factor 1	-0.35	2.6e-13
NFASC	chr1	Neurofascin	-0.18	0.00029
NFATC1	chr18	Nuclear Factor Of Activated T Cells 1	-0.31	7e-11
NFATC4	chr14	Nuclear Factor Of Activated T Cells 4	-0.63	6.3e-47
NIBAN2	chr9	Niban Apoptosis Regulator 2	na	na
NID1	chr1	Nidogen-1	-0.66	1.8e-54
NIPA1	chr15	NIPA Magnesium Transporter 1	-0.36	1.6e-14
NKAIN1	chr1	Sodium/Potassium Transporting ATPase Interacting 1	na	na
NKX2-6	chr8	NK2 Homeobox 6	-0.27	2e-08
NPAS1	chr19	Neuronal PAS Domain Protein 1	-0.04	0.39
NPAS4	chr11	Neuronal PAS domain-containing protein 4	-0.17	0.00038
NRF1	chr7	Nuclear Respiratory Factor 1	0.07	0.18
NSMCE4A	chr10	NSE4 Homolog A, SMC5-SMC6 Complex Component	0	0.94
NUDT11	chrX	Nudix Hydrolase 11	-0.52	1.2e-30
NUDT5	chr10	Nudix Hydrolase 5	0	0.97
NUPR1	chr16	Nuclear Protein 1, Transcriptional Regulator	-0.7	3.5e-63
NXF3	chrX	Nuclear RNA export factor 3	-0.33	3.8e-12
NXN	chr17	Nucleoredoxin	-0.31	5.4e-11
NYX	chrX	Nyctalopin	na	na
OACYLP	chr18	O-Acyltransferase Like, Pseudogene	na	na
OLFM1	chr9	Olfactomedin 1	-0.45	4.3e-22
ONECUT2	chr18	One Cut Homeobox 2	-0.48	3.8e-25
OPRL1	chr20	Opioid Related Nociceptin Receptor 1	-0.18	0.00031
OR5T3	chr11	Olfactory Receptor Family 5 Subfamily T Member 3	0.18	0.00017
OR6B3	chr2	Olfactory Receptor Family 6 Subfamily B Member 3	na	na
OR7D2	chr19	Olfactory Receptor Family 7 Subfamily D Member 2	0.16	0.00085
OSGEP	chr14	O-Sialoglycoprotein Endopeptidase	-0.08	0.1
OTP	chr5	Orthopedia Homeobox	0.04	0.38
OVCH1-AS1	chr12	OVCH1 Antisense RNA 1	na	na
OXSR1	chr3	Oxidative Stress Responsive Kinase 1	0.03	0.58
PABPN1L	chr16	PABPN1 Like, Cytoplasmic	na	na
PADI1	chr1	Peptidyl Arginine Deiminase 1	0.21	1.5e-05
PALM	chr19	Paralemmin	-0.58	5.6e-39
PAPLN	chr14	Papilin, Proteoglycan Like Sulfated Glycoprotein	-0.35	3.8e-13
PAX9	chr14	Paired Box 9	0.18	0.00016
PCDHGA3	chr5	Protocadherin gamma-A3	-0.4	4.6e-17
PCGF3	chr4	Polycomb group RING finger protein 3	-0.06	0.25
PCSK6	chr15	Proprotein convertase subtilisin/kexin type 6	-0.58	4.1e-39
PDCD1	chr2	Programmed cell death protein 1	-0.22	3.9e-06
PDCD6IPP2	chr15	PDCD6IP Pseudogene 2	na	na
PDE4A	chr19	Phosphodiesterase 4A	0.02	0.7
PDF	chr16	Peptide Deformylase, Mitochondrial	0.03	0.6
PDLIM2	chr8	PDZ And LIM Domain 2	-0.09	0.067
PDPK1	chr16	3-Phosphoinositide Dependent Protein Kinase 1	-0.12	0.018
PFKFB3	chr10	6-phosphofructo-2-kinase/fructose-2,6-bisphosphatase 3	-0.14	0.004
PHKG2	chr16	Phosphorylase Kinase Catalytic Subunit Gamma 2	0.03	0.53
PHYHD1	chr9	Phytanoyl-CoA dioxygenase domain-containing protein 1	-0.77	2.7e-82
PIANP	chr12	PILR alpha-associated neural protein	-0.47	8.5e-25
PIF1	chr15	PIF1 5'-To-3' DNA Helicase	-0.27	1.3e-08
PIK3CD	chr1	Phosphatidylinositol-4,5-Bisphosphate 3-Kinase Catalytic Subunit Delta	-0.5	3.8e-28
PIK3R5	chr17	Phosphoinositide 3-kinase regulatory subunit 5	-0.44	5.3e-21
PLAC9P1	chr2	Placenta Associated 9 Pseudogene 1	na	na
PLCH2	chr1	Phospholipase C Eta 2	na	na
PLD1	chr3	Phospholipase D1	-0.58	4.5e-38
PLEKHG4B	chr5	Pleckstrin homology domain-containing family G member 4B	na	na
PLIN4	chr19	Perilipin-4	0.28	3.2e-09
PLK5	chr19	Polo Like Kinase 5 (Inactive)	0	0.94
PLPP7	chr9	Phospholipid Phosphatase 7 (Inactive)	na	na
PLPPR3	chr19	Phospholipid Phosphatase Related 3	na	na
PLXND1	chr3	Plexin-D1	-0.32	3e-11
PNKD	chr2	PNKD Metallo-Beta-Lactamase Domain Containing	-0.17	0.00057
PNKP	chr19	Polynucleotide Kinase 3'-Phosphatase	-0.04	0.42
PNLIP	chr10	Pancreatic Lipase	-0.03	0.52
PNP	chr14	Purine nucleoside phosphorylase	-0.33	2.7e-12
POLRMT	chr19	RNA Polymerase Mitochondrial	-0.01	0.79
POU4F2	chr4	POU Class 4 Homeobox 2	-0.37	4.5e-15
PPP1R1B	chr17	Protein phosphatase 1 regulatory subunit 1B	-0.48	7.4e-25
PPP2R5C	chr14	Protein Phosphatase 2 Regulatory Subunit B'Gamma	-0.08	0.087
PPP4R1	chr18	Protein Phosphatase 4 Regulatory Subunit 1	-0.21	9.7e-06
PRAMEF2	chr1	PRAME family member 2	0.11	0.023
PRDM5	chr4	PR/SET Domain 5	-0.58	8.1e-39
PRDM8	chr4	PR/SET Domain 8	-0.18	0.00031
PRELID3A	chr18	PRELI Domain Containing 3A	-0.29	2.9e-09
PRKAB1	chr12	Protein Kinase AMP-Activated Non-Catalytic Subunit Beta 1	0.02	0.65
PRKAR1B	chr7	Protein Kinase CAMP-Dependent Type I Regulatory Subunit Beta	-0.17	0.0004
PRKCB	chr16	Protein kinase C beta	-0.49	5.6e-27
PRKRIP1	chr7	PRKR-interacting protein 1	0.01	0.89
PROK1	chr1	Prokineticin-1	0.12	0.015
PRXL2B	chr1	Peroxiredoxin Like 2B	-0.28	4.1e-09
PSIP1	chr9	PC4 and SFRS1-interacting protein	-0.12	0.017
PSMD4	chr1	Proteasome 26S Subunit Ubiquitin Receptor, Non-ATPase 4	-0.29	2.4e-09
PSME1	chr14	Proteasome activator complex subunit 1	-0.05	0.31
PSMG2	chr18	Proteasome assembly chaperone 2	-0.18	0.0002
PTK6	chr20	Protein-tyrosine kinase 6	-0.75	1.5e-77
PTPRD	chr9	Protein Tyrosine Phosphatase Receptor Type D	-0.43	1.3e-20
PUF60	chr8	Poly(U)-binding-splicing factor PUF60	-0.01	0.83
PYCR1	chr17	Pyrroline-5-Carboxylate Reductase 1	-0.6	2.8e-42
RAB10	chr2	RAB10, Member RAS Oncogene Family	0.04	0.42
RAB11FIP3	chr16	Rab11 family-interacting protein 3	-0.29	1.5e-09
RAB3D	chr19	RAB3D, Member RAS Oncogene Family	-0.59	2.9e-41
RAB40C	chr16	RAB40C, Member RAS Oncogene Family	-0.1	0.041
RAD54L2	chr3	RAD54 Like 2	0.01	0.9
RANBP10	chr16	Ran-binding protein 10	-0.1	0.044
RARS1	chr5	Arginyl-TRNA Synthetase 1	na	na
RASA4B	chr7	RAS P21 Protein Activator 4B	na	na
RASSF5	chr1	Ras Association Domain Family Member 5	-0.16	0.0013
RAVER1	chr19	Ribonucleoprotein, PTB Binding 1	0.01	0.86
RBFADN	chr18	RBFA Downstream Neighbor	na	na
RBM5	chr3	RNA Binding Motif Protein 5	-0.18	0.00022
RBMS1	chr2	RNA-binding motif, single-stranded-interacting protein 1	-0.38	5.9e-16
RBMX	chrX	RNA Binding Motif Protein X-Linked	0	0.96
RBP5	chr12	Retinol Binding Protein 5	-0.25	1.9e-07
RBP7	chr1	Retinoid-binding protein 7	-0.45	1.1e-21
RBPJ	chr4	Recombination Signal Binding Protein For Immunoglobulin Kappa J Region	-0.01	0.88
RCAN1	chr21	Regulator Of Calcineurin 1	-0.22	4.1e-06
RECQL5	chr17	RecQ Like Helicase 5	0.03	0.6
REXO1L1P	chr8	REXO1 Like 1, Pseudogene	-0.03	0.59
RFX8	chr2	Regulatory Factor X8	-0.51	5.2e-29
RGPD8	chr2	RANBP2-like and GRIP domain-containing protein 8	-0.23	1.3e-06
RHOBTB2	chr8	Rho-related BTB domain-containing protein 2	-0.13	0.0061
RNF10	chr12	Ring Finger Protein 10	-0.06	0.22
RNF126	chr19	Ring Finger Protein 126	-0.07	0.16
RNF152	chr18	Ring Finger Protein 152	-0.27	1.8e-08
RNF208	chr9	RING finger protein 208	-0.02	0.74
RNF4	chr4	Ring Finger Protein 4	-0.02	0.76
RNF41	chr12	Ring Finger Protein 41	-0.13	0.0083
RPL28	chr19	Ribosomal Protein L28	0.04	0.41
RPL35	chr9	Ribosomal Protein L35	0.1	0.045
RPLP1	chr15	Ribosomal Protein Lateral Stalk Subunit P1	0.02	0.72
RPN1	chr3	Ribophorin I	0.09	0.073
RPS6KA4	chr11	Ribosomal protein S6 kinase alpha-4	-0.14	0.0044
RRP1B	chr21	Ribosomal RNA Processing 1B	0.19	0.00012
SAMD4A	chr14	Sterile Alpha Motif Domain Containing 4A	-0.26	5.3e-08
SASH1	chr6	SAM and SH3 domain-containing protein 1	-0.67	1.2e-54
SASH3	chrX	SAM and SH3 domain-containing protein 3	-0.75	9e-77
SCAF1	chr19	SR-Related CTD Associated Factor 1	0.11	0.031
SCAP	chr3	SREBF Chaperone	-0.06	0.19
SCARNA4	chr1	Small Cajal Body-Specific RNA 4	-0.05	0.28
SCP2	chr1	Sterol carrier protein 2	-0.32	2.4e-11
SDF4	chr1	Stromal Cell Derived Factor 4	-0.09	0.057
SEC14L5	chr16	SEC14 Like Lipid Binding 5	-0.17	0.00044
SEC31B	chr10	SEC31 Homolog B, COPII Coat Complex Component	0.27	2.1e-08
SEH1L	chr18	SEH1 Like Nucleoporin	-0.09	0.056
SEMA4A	chr1	Semaphorin-4A	-0.57	4.1e-37
SEPHS2	chr16	Selenophosphate Synthetase 2	-0.03	0.6
SEPTIN9	chr17	Septin-9	na	na
SERINC5	chr5	Serine Incorporator 5	-0.2	4.4e-05
SERTAD1	chr19	SERTA Domain Containing 1	-0.36	3.7e-14
SGO2	chr2	Shugoshin 2	0.06	0.19
SH2B3	chr12	SH2B adapter protein 3	-0.77	2e-83
SH2D3A	chr19	SH2 Domain Containing 3A	-0.66	1.8e-52
SH2D3C	chr9	SH2 domain-containing protein 3C	0.42	6.3e-19
SH3BP2	chr4	SH3 domain-binding protein 2	-0.09	0.053
SHFL	chr19	Shiftless Antiviral Inhibitor Of Ribosomal Frameshifting	na	na
SIGLEC14	chr19	Sialic Acid Binding Ig Like Lectin 14	-0.11	0.028
SIPA1L3	chr19	Signal-induced proliferation-associated 1-like protein 3	-0.21	2.5e-05
SIRPA	chr20	Signal Regulatory Protein Alpha	-0.48	3.3e-25
SIRT6	chr19	Sirtuin 6	0.01	0.82
SIX3	chr2	SIX Homeobox 3	-0.52	8.7e-30
SIX4	chr14	SIX Homeobox 4	-0.55	1.8e-34
SKI	chr1	SKI Proto-Oncogene	-0.47	4.9e-24
SLBP	chr4	Stem-Loop Histone MRNA Binding Protein	-0.12	0.013
SLC11A2	chr12	Solute Carrier Family 11 Member 2	-0.36	2.6e-14
SLC19A1	chr21	Solute Carrier Family 19 Member 1	-0.21	1.1e-05
SLC1A6	chr19	Solute Carrier Family 1 Member 6	0.24	5.8e-07
SLC22A11	chr11	Solute carrier family 22 member 11	na	na
SLC24A4	chr14	Solute Carrier Family 24 Member 4	-0.14	0.0039
SLC25A2	chr5	Solute Carrier Family 25 Member 2	0.3	6.7e-10
SLC25A23	chr19	Solute Carrier Family 25 Member 23	-0.31	1.3e-10
SLC34A1	chr5	Solute Carrier Family 34 Member 1	0.13	0.0058
SLC35E2A	chr1	Solute Carrier Family 35 Member E2A (Pseudogene)	-0.18	0.00021
SLC35E2B	chr1	Solute carrier family 35 member E2B	na	na
SLC36A3	chr5	Solute Carrier Family 36 Member 3	0.03	0.58
SLC39A14	chr8	Solute Carrier Family 39 Member 14	-0.37	4.5e-15
SLC46A1	chr17	Solute Carrier Family 46 Member 1	-0.54	2.6e-33
SLC7A5P1	chr16	Solute Carrier Family 7 Member 5 Pseudogene 1	-0.34	5.1e-13
SLC8A2	chr19	Solute Carrier Family 8 Member A2	na	na
SMG1P2	chr16	SMG1 Pseudogene 2	na	na
SMIM5	chr17	Small Integral Membrane Protein 5	na	na
SNAPC4	chr9	Small Nuclear RNA Activating Complex Polypeptide 4	-0.12	0.018
SNAR-C2	chr19	Small NF90 (ILF3) Associated RNA C2	na	na
SNCB	chr5	Beta-synuclein	-0.26	6.2e-08
SNORA77	chr1	Small Nucleolar RNA, H/ACA Box 77	0.05	0.3
SNORD115-26	chr15	Small Nucleolar RNA, C/D Box 115-26	0	1
SNORD115-27	chr15	Small Nucleolar RNA, C/D Box 115-27	0.01	0.91
SNORD115-28	chr15	Small Nucleolar RNA, C/D Box 115-28	0.06	0.19
SNORD61	chrX	Small Nucleolar RNA, C/D Box 61	0	1
SNRPN	chr15	Small nuclear ribonucleoprotein-associated protein N	-0.67	4.5e-56
SNU13	chr22	Small Nuclear Ribonucleoprotein 13	na	na
SNX29	chr16	Sorting nexin-29	-0.11	0.029
SNX4	chr3	Sorting nexin-4	-0.3	4.4e-10
SOWAHC	chr2	Sosondowah Ankyrin Repeat Domain Family Member C	-0.78	2.6e-85
SOX18	chr20	SRY-Box Transcription Factor 18	-0.31	7.4e-11
SOX7	chr8	SRY-Box Transcription Factor 7	-0.44	3.9e-21
SPACA6	chr19	Sperm Acrosome Associated 6	na	na
SPG7	chr16	SPG7 Matrix AAA Peptidase Subunit, Paraplegin	0.02	0.65
SPIB	chr19	Spi-B Transcription Factor	na	na
SPIRE1	chr18	Spire Type Actin Nucleation Factor 1	-0.66	7.6e-53
SPTB	chr14	Spectrin beta chain, erythrocytic	na	na
SPTBN4	chr19	Spectrin Beta, Non-Erythrocytic 4	-0.14	0.0033
SQSTM1	chr5	Sequestosome-1	-0.4	1.7e-17
SRP68	chr17	Signal Recognition Particle 68	0.07	0.17
SRRM2-AS1	chr16	SRRM2 Antisense RNA 1	na	na
SSC5D	chr19	Scavenger Receptor Cysteine Rich Family Member With 5 Domains	-0.62	1.9e-45
SSX1	chrX	SSX Family Member 1	-0.41	4.4e-18
ST6GALNAC4	chr9	ST6 N-Acetylgalactosaminide Alpha-2,6-Sialyltransferase 4	-0.72	1e-66
STK3	chr8	Serine/Threonine Kinase 3	-0.01	0.81
STOX1	chr10	Storkhead-box protein 1	-0.17	0.00054
STXBP4	chr17	Syntaxin-binding protein 4	-0.04	0.47
SUPT4H1	chr17	SPT4 Homolog, DSIF Elongation Factor Subunit	-0.14	0.0036
SUPT5H	chr19	SPT5 Homolog, DSIF Elongation Factor Subunit	0.02	0.75
SUPV3L1	chr10	Suv3 Like RNA Helicase	-0.02	0.75
SYNCRIP	chr6	Synaptotagmin Binding Cytoplasmic RNA Interacting Protein	-0.06	0.23
SYP	chrX	Synaptophysin	-0.14	0.0039
SYT5	chr19	Synaptotagmin-5	-0.24	8.4e-07
SYTL1	chr1	Synaptotagmin-like protein 1	na	na
TAF6	chr7	TATA-Box Binding Protein Associated Factor 6	-0.03	0.5
TAFA5	chr22	TAFA Chemokine Like Family Member 5	na	na
TALDO1	chr11	Transaldolase 1	0.03	0.54
TBX15	chr1	T-box transcription factor TBX15	0.03	0.5
TCEA2	chr20	Transcription Elongation Factor A2	-0.33	7.7e-12
TCEAL7	chrX	Transcription Elongation Factor A Like 7	-0.57	2.2e-37
TDRD10	chr1	Tudor domain-containing protein 10	-0.33	3.4e-12
TDRP	chr8	Testis development-related protein	-0.49	1.4e-26
TEC	chr4	Tec Protein Tyrosine Kinase	-0.44	1.2e-21
TEX264	chr3	Testis Expressed 264, ER-Phagy Receptor	-0.08	0.084
TEX35	chr1	Testis-expressed protein 35	0.1	0.034
THAP2	chr12	THAP domain-containing protein 2	-0.01	0.88
TJP2	chr9	Tight junction protein 2	-0.32	2.7e-11
TKFC	chr11	Triokinase And FMN Cyclase	-0.13	0.007
TKT	chr3	Transketolase	-0.12	0.014
TLX2	chr2	T-cell leukemia homeobox protein 2	-0.36	6.9e-14
TMEM106C	chr12	Transmembrane protein 106C	-0.15	0.0018
TMEM160	chr19	Transmembrane protein 160	-0.02	0.64
TMEM170A	chr16	Transmembrane protein 170A	0.04	0.43
TMEM201	chr1	Transmembrane protein 201	-0.15	0.002
TMEM8B	chr9	Transmembrane protein 8B	-0.16	0.0014
TMPO-AS1	chr12	TMPO Antisense RNA 1	na	na
TNIP2	chr4	TNFAIP3-interacting protein 2	-0.11	0.029
TNPO2	chr19	Transportin-2	-0.15	0.002
TNS1	chr2	Tensin-1	0.46	4.7e-23
TOR4A	chr9	Torsin-4A	-0.85	4.8e-116
TPO	chr2	Thyroid peroxidase	na	na
TPST1	chr7	Tyrosylprotein Sulfotransferase 1	-0.53	6.1e-32
TPTEP1	chr22	TPTE Pseudogene 1	-0.34	1.9e-12
TRADD	chr16	TNFRSF1A Associated Via Death Domain	0.05	0.31
TRAF7	chr16	TNF Receptor Associated Factor 7	-0.2	4.8e-05
TRAPPC2L	chr16	Trafficking Protein Particle Complex Subunit 2L	-0.1	0.052
TRIM16L	chr17	Tripartite Motif Containing 16 Like (Pseudogene)	0.25	2.2e-07
TRIM5	chr11	Tripartite motif-containing protein 5	-0.19	0.00012
TRIM65	chr17	Tripartite Motif Containing 65	-0.31	1.1e-10
TRNAU1AP	chr1	tRNA selenocysteine 1-associated protein 1	-0.13	0.0091
TRPM1	chr15	Transient receptor potential cation channel subfamily M member 1	-0.22	4e-06
TSHR	chr14	Thyroid Stimulating Hormone Receptor	-0.26	4e-08
TSPAN32	chr11	Tetraspanin-32	-0.39	1.3e-16
TSTD2	chr9	Thiosulfate sulfurtransferase/rhodanese-like domain-containing protein 2	-0.12	0.016
TTC28	chr22	Tetratricopeptide Repeat Domain 28	-0.54	2.8e-32
TTYH1	chr19	Tweety Family Member 1	-0.24	1.1e-06
TTYH3	chr7	Tweety Family Member 3	-0.41	5.1e-18
TUBA1B	chr12	Tubulin alpha-1B	-0.12	0.015
TUBA4A	chr2	Tubulin alpha-4A	-0.34	1.8e-12
TUBB3	chr16	Tubulin Beta 3 Class III	-0.36	2.2e-14
TUBBP5	chr9	Tubulin Beta Pseudogene 5	-0.18	0.00027
TYK2	chr19	Tyrosine Kinase 2	-0.02	0.72
TYMS	chr18	Thymidylate synthase	-0.04	0.47
TYSND1	chr10	Trypsin Like Peroxisomal Matrix Peptidase 1	-0.25	1.8e-07
UBE2D2	chr5	Ubiquitin-conjugating enzyme E2 D2	-0.02	0.61
UBE2J2	chr1	Ubiquitin-conjugating enzyme E2 J2	0.01	0.88
UBL4A	chrX	Ubiquitin-like protein 4A	-0.2	4.3e-05
UBTF	chr17	Upstream Binding Transcription Factor	-0.14	0.0034
UCN2	chr3	Urocortin-2	-0.41	1.1e-18
UFSP1	chr7	Ufm1-specific protease 1	-0.11	0.023
UHRF1	chr19	Ubiquitin Like With PHD And Ring Finger Domains 1	-0.11	0.031
UNC5B-AS1	chr10	UNC5B Antisense RNA 1	na	na
USH1C	chr11	USH1 Protein Network Component Harmonin	-0.37	2.4e-15
USP34	chr2	Ubiquitin Specific Peptidase 34	-0.05	0.27
USP7	chr16	Ubiquitin Specific Peptidase 7	0.03	0.5
UTF1	chr10	Undifferentiated embryonic cell transcription factor 1	-0.27	1.1e-08
UTP6	chr17	UTP6 Small Subunit Processome Component	0	0.93
VAV1	chr19	Vav Guanine Nucleotide Exchange Factor 1	-0.48	6e-25
VAV3	chr1	Vav Guanine Nucleotide Exchange Factor 3	-0.15	0.0026
VPS37D	chr7	VPS37D Subunit Of ESCRT-I	-0.35	1.2e-13
WDR11	chr10	WD Repeat Domain 11	-0.12	0.012
WDR11-AS1	chr10	WDR11 Divergent Transcript	na	na
WDR20	chr14	WD repeat-containing protein 20	0.07	0.18
WDR87	chr19	WD repeat domain 87	-0.16	0.00083
WDR90	chr16	WD Repeat Domain 90	-0.48	7e-26
WNT11	chr11	Wnt Family Member 11	-0.09	0.069
WTAP	chr6	WT1 Associated Protein	-0.17	0.00035
WWTR1	chr3	WW domain-containing transcription regulator protein 1	-0.71	4e-64
XPNPEP3	chr22	X-Prolyl Aminopeptidase 3	-0.07	0.16
XRCC6	chr22	X-Ray Repair Cross Complementing 6	0.03	0.48
YARS1	chr1	Tyrosyl-TRNA Synthetase 1	na	na
YARS2	chr12	Tyrosyl-TRNA Synthetase 2	0.04	0.37
YIPF3	chr6	Yip1 Domain Family Member 3	0.02	0.67
ZBTB41	chr1	Zinc finger and BTB domain-containing protein 41	0.02	0.73
ZBTB8OS	chr1	Zinc Finger And BTB Domain Containing 8 Opposite Strand	-0.03	0.55
ZFAND2B	chr2	Zinc Finger AN1-Type Containing 2B	-0.04	0.37
ZFP42	chr4	ZFP42 Zinc Finger Protein	-0.39	5.4e-17
ZFPM1	chr16	Zinc Finger Protein, FOG Family Member 1	-0.33	9.1e-12
ZMIZ2	chr7	Zinc finger MIZ domain-containing protein 2	-0.36	4.4e-14
ZNF212	chr7	Zinc finger protein 212	0.11	0.02
ZNF236	chr18	Zinc finger protein 236	-0.15	0.002
ZNF236-DT	chr18	ZNF236 Divergent Transcript	na	na
ZNF25	chr10	Zinc finger protein 25	-0.24	4.2e-07
ZNF48	chr16	Zinc finger protein 48	-0.21	1.3e-05
ZNF611	chr19	Zinc finger protein 611	-0.52	1.2e-29
ZNF638	chr2	Zinc finger protein 638	-0.06	0.22
ZNF671	chr19	Zinc finger protein 671	-0.76	2.8e-80
ZNF689	chr16	Zinc Finger Protein 689	0.09	0.082
ZNF839	chr14	Zinc finger protein 839	-0.16	0.001
ZNF862	chr7	Zinc finger protein 862	-0.04	0.37
ZNHIT6	chr1	Zinc Finger HIT-Type Containing 6	-0.06	0.21

## Sheet: 3010009
Genes with significantly demethylated regions within 5kb upstream of the TSS in post-treatment vs. pre-treatment sample for patient 3010009.
Peason correlation coefficient and p-value between RNA-seq expression (log2 FPKM+1) vs. DNA methylation in GDSC-MGH-Sanger dataset (n=417 cell lines) was also evaluated with CellMinerCDB to identifiy genes whose expression is likely to be epigenetically regulated.
Gene Symbol	Chromosome	Name	GDSC-MGH-Sanger Pearson r (CellMinerCDB)	GDSC-MGH-Sanger p-value (CellMinerCDB)
ABR	chr17	ABR Activator Of RhoGEF And GTPase	0	0.92		RNA-seq and methylation sig. anticorrelated in GDSC-MGH-Sanger dataset (CellMinerCDB)
ACP6	chr1	Acid Phosphatase 6, Lysophosphatidic	-0.41	6.2e-18		RNA gene or pseudogene
ADAR	chr1	Adenosine Deaminase RNA Specific	-0.06	0.23		Gene is missing RNA-seq or methylation data in CellMinerCDB GDSC-MGH-Sanger dataset
AKAP17A	chrX	A-Kinase Anchoring Protein 17A	na	na		micro-RNA
ALG9	chr11	ALG9 Alpha-1,2-Mannosyltransferase	-0.12	0.018
ANKDD1A	chr15	Ankyrin repeat and death domain-containing protein 1A	-0.02	0.66
APOBEC3F	chr22	Apolipoprotein B MRNA Editing Enzyme Catalytic Subunit 3F	-0.28	8.6e-09
APOBEC3G	chr22	Apolipoprotein B MRNA Editing Enzyme Catalytic Subunit 3G	-0.63	2.6e-48
BUD23	chr7	BUD23 RRNA Methyltransferase And Ribosome Maturation Factor	0	0.94
CACNA1C	chr12	Calcium Voltage-Gated Channel Subunit Alpha1 C	-0.16	0.0015
CACNA1F	chrX	Calcium Voltage-Gated Channel Subunit Alpha1 F	0.07	0.18
CELSR2	chr1	Cadherin EGF LAG seven-pass G-type receptor 2	-0.34	1.1e-12
CFAP99	chr4	Cilia- and flagella-associated protein 99	na	na
CMIP	chr16	C-Maf-inducing protein	-0.25	3.9e-07
CNPPD1	chr2	Cyclin Pas1/PHO80 Domain Containing 1	-0.12	0.011
DVL3	chr3	Dishevelled Segment Polarity Protein 3	na	na
EIF2S2	chr20	Eukaryotic translation initiation factor 2 subunit beta	0.09	0.054
FAM78A	chr9	Protein FAM78A	-0.44	4.2e-21
FDXACB1	chr11	Ferredoxin-fold anticodon-binding domain-containing protein 1	0.02	0.66
FGF5	chr4	Fibroblast growth factor 5	-0.34	6.5e-13
FOXC1	chr6	Forkhead box protein C1	-0.5	2.8e-27
GCSHP3	chr2	GCSH Pseudogene 3	na	na
GFOD1	chr6	Gfo/Idh/MocA-Like Oxidoreductase Domain Containing 1	-0.2	5e-05
GLT1D1	chr12	Glycosyltransferase 1 domain-containing protein 1	-0.11	0.028
GRB10	chr7	Growth factor receptor-bound protein 10	-0.66	1.6e-52
GSC2	chr22	Goosecoid Homeobox 2	-0.03	0.51
HPCAL1	chr2	Hippocalcin-like protein 1	-0.51	7.2e-29
HSH2D	chr19	Hematopoietic SH2 domain-containing protein	-0.54	2.8e-33
LINC00260	chr1	Long Intergenic Non-Protein Coding RNA 260	na	na
LINC02447	chr4	Long Intergenic Non-Protein Coding RNA 2447	na	na
LYPD5	chr19	Ly6/PLAUR domain-containing protein 5	-0.01	0.83
MEGF11	chr15	Multiple EGF Like Domains 11	-0.1	0.052
METTL2B	chr7	Methyltransferase 2B, TRNA N3-Cytidine	0.06	0.21
MIR4267	chr2	MicroRNA 4267	na	na
MSLN	chr16	Mesothelin	na	na
MUC4	chr3	Mucin-4	na	na
MYO18B	chr22	Myosin XVIIIB	-0.52	6.3e-30
NOX4	chr11	NADPH oxidase 4	-0.26	6.8e-08
NPEPPS	chr17	Aminopeptidase Puromycin Sensitive	-0.22	6.8e-06
NSL1	chr1	NSL1 Component Of MIS12 Kinetochore Complex	0.01	0.88
NXNL1	chr19	Nucleoredoxin-like protein 1	na	na
PAX8-AS1	chr2	PAX8 Antisense RNA 1	na	na
PCCB	chr3	Propionyl-CoA Carboxylase Subunit Beta	-0.08	0.1
PI4KAP2	chr22	Phosphatidylinositol 4-Kinase Alpha Pseudogene 2	0.06	0.26
PPP4R3B	chr2	Protein Phosphatase 4 Regulatory Subunit 3B	0.06	0.21
PRKDC	chr8	Protein Kinase, DNA-Activated, Catalytic Subunit	0.08	0.1
RBBP8	chr18	RB Binding Protein 8, Endonuclease	-0.09	0.063
RBM4B	chr11	RNA Binding Motif Protein 4B	-0.08	0.091
RETREG2	chr2	Reticulophagy Regulator Family Member 2	-0.05	0.29
RPRD2	chr1	Regulation of nuclear pre-mRNA domain-containing protein 2	-0.16	0.00094
SCARNA2	chr1	Small Cajal Body-Specific RNA 2	0	1
SLC1A6	chr19	Solute Carrier Family 1 Member 6	0.24	5.8e-07
SLC27A1	chr19	Solute Carrier Family 27 Member 1	-0.1	0.034
SMN1	chr5	Survival Of Motor Neuron 1, Telomeric	na	na
SMN2	chr5	Survival Of Motor Neuron 2, Centromeric	na	na
SNAR-A12	chr19	Small NF90 (ILF3) Associated RNA A12	na	na
SNORA77	chr1	Small Nucleolar RNA, H/ACA Box 77	0.05	0.3
SSPO	chr7	SCO-Spondin, Pseudogene	0.24	5.5e-07
SSR2	chr1	Signal Sequence Receptor Subunit 2	-0.19	0.00011
SULT2A1	chr19	Sulfotransferase Family 2A Member 1	-0.13	0.0098
SYT15	chr10	Synaptotagmin-15	-0.21	1.6e-05
TATDN3	chr1	TatD DNase Domain Containing 3	-0.05	0.28
TFIP11	chr22	Tuftelin-interacting protein 11	0.19	0.00011
TFRC	chr3	Transferrin Receptor	0	0.92
TOB1	chr17	Transducer Of ERBB2, 1	-0.11	0.029
U2SURP	chr3	U2 SnRNP Associated SURP Domain Containing	0.04	0.41
UBE2E1	chr3	Ubiquitin-conjugating enzyme E2 E1	-0.22	4.4e-06
UHRF2	chr9	Ubiquitin Like With PHD And Ring Finger Domains 2	0.02	0.76
WDR70	chr5	WD repeat-containing protein 70	0	0.96
ZFC3H1	chr12	Zinc finger C3H1 domain-containing protein	0.02	0.61
ZNF283	chr19	Zinc finger protein 283	-0.56	6.7e-36
ZNF473	chr19	Zinc finger protein 473	-0.02	0.76
ZNF706	chr8	Zinc finger protein 706	-0.14	0.005

## Sheet: 3010013
Genes with significantly demethylated regions within 5kb upstream of the TSS in post-treatment vs. pre-treatment sample for patient 3010013.
Peason correlation coefficient and p-value between RNA-seq expression (log2 FPKM+1) vs. DNA methylation in GDSC-MGH-Sanger dataset (n=417 cell lines) was also evaluated with CellMinerCDB to identifiy genes whose expression is likely to be epigenetically regulated.
Gene Symbol	Chromosome	Name	GDSC-MGH-Sanger Pearson r (CellMinerCDB)	GDSC-MGH-Sanger p-value (CellMinerCDB)
ADGRL4	chr1	Adhesion G protein-coupled receptor L4	-0.4	2.2e-17		RNA-seq and methylation sig. anticorrelated in GDSC-MGH-Sanger dataset (CellMinerCDB)
ALAS1	chr3	5'-Aminolevulinate Synthase 1	-0.31	1.9e-10		RNA gene or pseudogene
ANKS1A	chr6	Ankyrin repeat and SAM domain-containing protein 1A	-0.02	0.66		Gene is missing RNA-seq or methylation data in CellMinerCDB GDSC-MGH-Sanger dataset
APOF	chr12	Apolipoprotein F	na	na		micro-RNA
ARRDC1	chr9	Arrestin domain-containing protein 1	-0.1	0.04		DNMT1/3 gene
ATN1	chr12	Atrophin-1	-0.52	2.8e-30
BCL9L	chr11	BCL9 Like Protein	-0.77	1.6e-82
BRSK2	chr11	BR Serine/Threonine Kinase 2	-0.33	3e-12
C17orf75	chr17	Chromosome 17 Open Reading Frame 75	-0.3	3.9e-10
C19orf54	chr19	Actin maturation protease	-0.27	2.5e-08
CA5A	chr16	Carbonic Anhydrase 5A	na	na
CACNA2D2	chr3	Calcium Voltage-Gated Channel Auxiliary Subunit Alpha2delta 2	-0.28	7e-09
CAMKK2	chr12	Calcium/calmodulin-dependent protein kinase kinase 2	-0.16	0.0013
CFLAR	chr2	CASP8 and FADD-like apoptosis regulator	-0.49	5.5e-27
CHD6	chr20	Chromodomain-helicase-DNA-binding protein 6	-0.29	1.7e-09
CHMP4A	chr14	Charged multivesicular body protein 4a	-0.33	6.7e-12
CHRM1	chr11	Cholinergic Receptor Muscarinic 1	-0.2	2.9e-05
CNPPD1	chr2	Cyclin Pas1/PHO80 Domain Containing 1	-0.12	0.011
COL9A3	chr20	Collagen alpha-3(IX) chain	-0.18	0.0002
DNMT1	chr19	DNA Methyltransferase 1	-0.03	0.54
DPY19L3	chr19	Dpy-19 Like C-Mannosyltransferase 3	-0.07	0.15
FAM86EP	chr4	Family With Sequence Similarity 86 Member E, Pseudogene	na	na
FRMD5	chr15	FERM domain-containing protein 5	-0.48	1.6e-25
GBA3	chr4	Glucosylceramidase Beta 3 (Gene/Pseudogene)	0.08	0.1
GID4	chr17	GID Complex Subunit 4 Homolog	-0.07	0.14
GOLGA6L7	chr15	Golgin A6 Family Like 7	na	na
GPR108	chr19	G Protein-Coupled Receptor 108	na	na
GRAMD1A	chr19	GRAM Domain Containing 1A	-0.12	0.013
H19	chr11	H19 Imprinted Maternally Expressed Transcript	-0.07	0.17
HCG4B	chr6	HLA Complex Group 4B	0.05	0.29
HGS	chr17	Hepatocyte Growth Factor-Regulated Tyrosine Kinase Substrate	0.11	0.019
HNRNPR	chr1	Heterogeneous nuclear ribonucleoprotein R	-0.13	0.0097
ITCH	chr20	Itchy E3 Ubiquitin Protein Ligase	-0.26	6.3e-08
KCNA4	chr11	Potassium voltage-gated channel subfamily A member 4	-0.29	1.6e-09
KIF14	chr1	Kinesin Family Member 14	0.06	0.25
KIF3C	chr2	Kinesin Family Member 3C	-0.53	3.4e-32
LAMTOR2	chr1	Late Endosomal/Lysosomal Adaptor, MAPK And MTOR Activator 2	-0.13	0.0075
LARP1B	chr4	La Ribonucleoprotein 1B	-0.19	7.8e-05
LGALS4	chr19	Galectin-4	-0.85	3.3e-118
LHX9	chr1	LIM Homeobox 9	-0.32	1.5e-11
LINC00664	chr19	Long Intergenic Non-Protein Coding RNA 664	na	na
LINC02372	chr12	Long Intergenic Non-Protein Coding RNA 2372	na	na
LOC644656	chr11	ZNF143 antisense RNA 1	na	na
LSM14A	chr19	LSM14A MRNA Processing Body Assembly Factor	0	1
MDP1	chr14	Magnesium Dependent Phosphatase 1	na	na
MED26	chr19	Mediator Complex Subunit 26	-0.02	0.67
MIDN	chr19	Midnolin	-0.07	0.15
MIP	chr12	Major Intrinsic Protein Of Lens Fiber	na	na
MIR148B	chr12	MicroRNA 148b	-0.03	0.48
MIR4676	chr10	MicroRNA 4676	na	na
MIR551A	chr1	MicroRNA 551a	0.15	0.0019
MIR632	chr17	MicroRNA 632	0.01	0.89
MIR675	chr11	MicroRNA 675	0	1
MMS22L	chr6	MMS22 Like, DNA Repair Protein	-0.08	0.11
MPST	chr22	Mercaptopyruvate Sulfurtransferase	-0.35	1.2e-13
MYORG	chr9	Myogenesis-regulating glycosidase	-0.54	3.3e-33
NECAP2	chr1	NECAP Endocytosis Associated 2	0.07	0.17
NOS1	chr12	Nitric oxide synthase 1	0.08	0.095
NPC1	chr18	NPC Intracellular Cholesterol Transporter 1	0.1	0.049
NPEPPS	chr17	Aminopeptidase Puromycin Sensitive	-0.22	6.8e-06
ODF2	chr9	Outer dense fiber protein 2	-0.13	0.0074
OSBPL10	chr3	Oxysterol Binding Protein Like 10	-0.41	6.2e-18
PAN3	chr13	Poly(A) Specific Ribonuclease Subunit PAN3	-0.08	0.11
PCDH17	chr13	Protocadherin-17	-0.32	1.6e-11
PDE4C	chr19	Phosphodiesterase 4C	-0.15	0.0016
PGAP1	chr2	Post-GPI Attachment To Proteins Inositol Deacylase 1	-0.13	0.0059
PGK1	chrX	Phosphoglycerate kinase 1	-0.05	0.29
POU5F2	chr5	POU Domain Class 5, Transcription Factor 2	0.1	0.85
PPRC1	chr10	PPARG Related Coactivator 1	0.11	0.031
PRRC2B	chr9	Proline Rich Coiled-Coil 2B	na	na
RALGAPB	chr20	Ral GTPase Activating Protein Non-Catalytic Subunit Beta	0.03	0.52
RBM17	chr10	RNA Binding Motif Protein 17	0.01	0.8
RBM4B	chr11	RNA Binding Motif Protein 4B	-0.08	0.091
REEP4	chr8	Receptor Accessory Protein 4	0.04	0.42
REPIN1	chr7	Replication Initiator 1	-0.24	5.3e-07
RETREG2	chr2	Reticulophagy Regulator Family Member 2	-0.05	0.29
RMND5B	chr5	Required For Meiotic Nuclear Division 5 Homolog B	-0.33	7.3e-12
RNF26	chr11	Ring Finger Protein 26	-0.33	9.4e-12
SERPINA1	chr14	Serpin Family A Member 1	-0.19	7.5e-05
SETD2	chr3	SET Domain Containing 2, Histone Lysine Methyltransferase	-0.06	0.23
SLC35E3	chr12	Solute carrier family 35 member E3	-0.1	0.038
SLC4A11	chr20	Solute Carrier Family 4 Member 11	0.12	0.014
SLMAP	chr3	Sarcolemma Associated Protein	-0.13	0.009
SMARCD1	chr12	SWI/SNF Related BAF Chromatin Remodeling Complex Subunit D1	-0.15	0.0022
SMURF1	chr7	SMAD Specific E3 Ubiquitin Protein Ligase 1	-0.19	0.00011
SPACA3	chr17	Sperm Acrosome Associated 3	0.12	0.015
SYCN	chr19	Syncollin	0.16	0.0014
TAF7L	chrX	TATA-Box Binding Protein Associated Factor 7 Like	-0.42	1.7e-19
TIPIN	chr15	TIMELESS-interacting protein	-0.07	0.17
TLE1	chr9	TLE Family Member 1, Transcriptional Corepressor	-0.49	4.9e-27
TM9SF1	chr14	Transmembrane 9 superfamily member 1	0.03	0.5
TMEM87A	chr15	Transmembrane protein 87A	0	0.93
TPX2	chr20	TPX2 Microtubule Nucleation Factor	-0.03	0.56
TRAPPC10	chr21	Trafficking Protein Particle Complex Subunit 10	0.03	0.6
TRAPPC12	chr2	Trafficking protein particle complex subunit 12	-0.11	0.031
TRIP10	chr19	Thyroid Hormone Receptor Interactor 10	-0.19	7.8e-05
UBQLN4	chr1	Ubiquilin-4	-0.13	0.0071
UBXN2A	chr2	UBX Domain Protein 2A	-0.09	0.075
XPNPEP2	chrX	X-Prolyl Aminopeptidase 2	-0.26	8.2e-08
ZNF207	chr17	Zinc Finger Protein 207	-0.04	0.37
ZNF85	chr19	Zinc finger protein 85	-0.47	3e-24

## Sheet: 4010014
Genes with significantly demethylated regions within 5kb upstream of the TSS in post-treatment vs. pre-treatment sample for patient 4010014.
Peason correlation coefficient and p-value between RNA-seq expression (log2 FPKM+1) vs. DNA methylation in GDSC-MGH-Sanger dataset (n=417 cell lines) was also evaluated with CellMinerCDB to identifiy genes whose expression is likely to be epigenetically regulated.
Gene Symbol	Chromosome	Name	GDSC-MGH-Sanger Pearson r (CellMinerCDB)	GDSC-MGH-Sanger p-value (CellMinerCDB)
AANAT	chr17	Aralkylamine N-Acetyltransferase	0.04	0.38		RNA-seq and methylation sig. anticorrelated in GDSC-MGH-Sanger dataset (CellMinerCDB)
ADGRL3	chr4	Adhesion G protein-coupled receptor L3	0.24	1.2e-06		RNA gene or pseudogene
AGAP2	chr12	ArfGAP With GTPase Domain, Ankyrin Repeat And PH Domain 2	0.5	2.4e-27		Gene is missing RNA-seq or methylation data in CellMinerCDB GDSC-MGH-Sanger dataset
AKR7A2P1	chr1	AKR7A2 Pseudogene 1	-0.01	0.78		micro-RNA
APBA3	chr19	Amyloid Beta Precursor Protein Binding Family A Member 3	-0.18	0.00016
ARID1B	chr6	AT-rich interactive domain-containing protein 1B	na	na
ASGR1	chr17	Asialoglycoprotein receptor 1	na	na
BCL2L13	chr22	Bcl-2-like protein 13	-0.26	4.9e-08
CD320	chr19	CD320 Molecule	-0.27	1.4e-08
CDK5RAP2	chr9	CDK5 regulatory subunit-associated protein 2	-0.09	0.082
CECR2	chr22	CECR2 Histone Acetyl-Lysine Reader	-0.03	0.52
CHRNE	chr17	Cholinergic Receptor Nicotinic Epsilon Subunit	-0.08	0.1
CTDSP1	chr2	CTD Small Phosphatase 1	0.03	0.61
CTSB	chr8	Cathepsin B	-0.44	1.5e-21
DLX1	chr2	Distal-Less Homeobox 1	-0.31	9.5e-11
ELP4	chr11	Elongator Acetyltransferase Complex Subunit 4	0.01	0.88
EMID1	chr22	EMI Domain Containing 1	-0.23	2.1e-06
ESYT1	chr12	Extended synaptotagmin-1	-0.04	0.36
FBXO21	chr12	F-box only protein 21	-0.31	2e-10
GPR132	chr14	Probable G-protein coupled receptor 132	na	na
HEXD	chr17	Hexosaminidase D	-0.05	0.27
IMMP1L	chr11	Inner Mitochondrial Membrane Peptidase Subunit 1	-0.02	0.69
KAZN	chr1	Kazrin, Periplakin Interacting Protein	na	na
LAT	chr16	Linker For Activation Of T Cells	-0.46	1.2e-23
MKNK2	chr19	MAP kinase-interacting serine/threonine-protein kinase 2	0.1	0.05
MVD	chr16	Mevalonate Diphosphate Decarboxylase	-0.02	0.73
NOP53	chr19	NOP53 Ribosome Biogenesis Factor	0.11	0.02
NOS1AP	chr1	Nitric Oxide Synthase 1 Adaptor Protein	-0.33	6.6e-12
NPEPPS	chr17	Aminopeptidase Puromycin Sensitive	-0.22	6.8e-06
OR4K1	chr14	Olfactory receptor 4K1	0.01	0.81
OSGIN1	chr16	Oxidative stress-induced growth inhibitor 1	na	na
PKN3	chr9	Protein Kinase N3	-0.41	3e-18
PROS1	chr3	Protein S	-0.41	3.2e-18
PTPN9	chr15	Tyrosine-protein phosphatase non-receptor type 9	-0.17	0.00043
PTTG3P	chr8	Pituitary Tumor-Transforming 3, Pseudogene	0.07	0.18
RALGAPB	chr20	Ral GTPase Activating Protein Non-Catalytic Subunit Beta	0.03	0.52
SDF2L1	chr22	Stromal cell-derived factor 2-like protein 1	0.14	0.0037
SGK3	chr8	Serum/Glucocorticoid Regulated Kinase Family Member 3	-0.23	1.6e-06
SLC16A11	chr17	Solute Carrier Family 16 Member 11	-0.33	4.4e-12
SLC1A6	chr19	Solute Carrier Family 1 Member 6	0.24	5.8e-07
SLC4A1	chr17	Solute Carrier Family 4 Member 1	-0.13	0.0062
SMG1P2	chr16	SMG1 Pseudogene 2	na	na
SNAI3-AS1	chr16	SNAI3 Antisense RNA 1	0.01	0.9
SSR2	chr1	Signal Sequence Receptor Subunit 2	-0.19	0.00011
TM4SF19	chr3	Transmembrane 4 L6 family member 19	-0.67	6.1e-56
TM4SF19-TCTEX1D2	chr3	TM4SF19-DYNLT2B Readthrough (NMD Candidate)	na	na
TMCC1	chr3	Transmembrane and coiled-coil domains protein 1	-0.1	0.048
TRIM6	chr11	Tripartite motif-containing protein 6	-0.46	5.4e-23
UCN	chr2	Urocortin	0.44	6.7e-21
UTP3	chr4	UTP3 Small Subunit Processome Component	-0.01	0.91
VPS45	chr1	Vacuolar Protein Sorting 45 Homolog	-0.12	0.012
WTAP	chr6	WT1 Associated Protein	-0.17	0.00035
YEATS2	chr3	YEATS domain-containing protein 2	-0.13	0.01

## Sheet: 4010016
Genes with significantly demethylated regions within 5kb upstream of the TSS in post-treatment vs. pre-treatment sample for patient 4010016.
Peason correlation coefficient and p-value between RNA-seq expression (log2 FPKM+1) vs. DNA methylation in GDSC-MGH-Sanger dataset (n=417 cell lines) was also evaluated with CellMinerCDB to identifiy genes whose expression is likely to be epigenetically regulated.
Gene Symbol	Chromosome	Name	GDSC-MGH-Sanger Pearson r (CellMinerCDB)	GDSC-MGH-Sanger p-value (CellMinerCDB)
ACTR1A	chr10	Actin Related Protein 1A	0.05	0.31		RNA-seq and methylation sig. anticorrelated in GDSC-MGH-Sanger dataset (CellMinerCDB)
AMHR2	chr12	Anti-Mullerian Hormone Receptor Type 2	0.07	0.16		RNA gene or pseudogene
BMPR1B	chr4	Bone morphogenetic protein receptor type-1B	-0.47	2.5e-24		Gene is missing RNA-seq or methylation data in CellMinerCDB GDSC-MGH-Sanger dataset
C12orf76	chr12	Uncharacterized protein C12orf76	na	na		micro-RNA
CASTOR2	chr7	Cytosolic Arginine Sensor For MTORC1 Subunit 2	na	na
CBL	chr11	Cbl Proto-Oncogene	0.05	0.3
CDH1	chr16	Cadherin-1	-0.58	2.1e-39
CDON	chr11	Cell Adhesion Associated, Oncogene Regulated	-0.37	9.3e-15
CLEC4GP1	chr19	C-Type Lectin Domain Family 4 Member G Pseudogene 1	0.09	0.064
CTNS	chr17	Cystinosin, Lysosomal Cystine Transporter	-0.04	0.45
DNAJB5	chr9	DnaJ Heat Shock Protein Family (Hsp40) Member B5	-0.08	0.091
EAF1	chr3	ELL-associated factor 1	-0.12	0.012
FAM86JP	chr3	Family With Sequence Similarity 86 Member J, Pseudogene	na	na
FCGRT	chr19	Fc Gamma Receptor And Transporter	-0.57	1e-37
FHDC1	chr4	FH2 domain-containing protein 1	na	na
GGT5	chr22	Gamma-Glutamyltransferase 5	-0.24	6.9e-07
GOT2	chr16	Glutamic-Oxaloacetic Transaminase 2	-0.09	0.069
GSTM1	chr1	Glutathione S-transferase Mu 1	-0.79	2.5e-90
GTF2IP1	chr7	General Transcription Factor IIi Pseudogene 1	na	na
GYG2	chrX	Glycogenin-2	-0.48	4.9e-25
H2AC6	chr6	H2A Clustered Histone 6	na	na
HACD3	chr15	3-Hydroxyacyl-CoA Dehydratase 3	-0.35	3.8e-13
HES3	chr1	Hes Family BHLH Transcription Factor 3	-0.14	0.0033
ICMT	chr1	Isoprenylcysteine Carboxyl Methyltransferase	0.02	0.64
INAVA	chr1	Innate immunity activator protein	-0.44	3.4e-21
LRIG3	chr12	Leucine Rich Repeats And Immunoglobulin Like Domains 3	-0.63	7.4e-47
MAMDC2	chr9	MAM domain-containing protein 2	-0.49	3.3e-26
MIR4686	chr11	MicroRNA 4686	na	na
MPL	chr1	MPL Proto-Oncogene, Thrombopoietin Receptor	na	na
NAA40	chr11	N-Alpha-Acetyltransferase 40, NatD Catalytic Subunit	-0.1	0.047
POM121L9P	chr22	POM121 Transmembrane Nucleoporin Like 9, Pseudogene	-0.08	0.095
PPP1R21	chr2	Protein phosphatase 1 regulatory subunit 21	na	na
PWWP3A	chr19	PWWP Domain Containing 3A, DNA Repair Factor	-0.33	8.3e-12
QPCTL	chr19	Glutaminyl-peptide cyclotransferase-like protein	0.15	0.0021
RELB	chr19	RELB Proto-Oncogene, NF-KB Subunit	-0.15	0.0021
RGCC	chr13	Regulator of cell cycle RGCC	-0.24	5e-07
RMI1	chr9	RecQ-mediated genome instability protein 1	-0.3	2.1e-10
SNRPD2	chr19	Small Nuclear Ribonucleoprotein D2 Polypeptide	-0.04	0.39
TH	chr11	Tyrosine Hydroxylase	na	na
TM4SF19	chr3	Transmembrane 4 L Six Family Member 19	-0.67	6.1e-56
TM4SF19-TCTEX1D2	chr3	TM4SF19-DYNLT2B Readthrough (NMD Candidate)	na	na
TMEM191C	chr22	Transmembrane protein 191C	na	na
WDR86	chr7	WD Repeat Domain 86	-0.38	7.4e-16
ZNF839	chr14	Zinc finger protein 839	-0.16	0.001

## Sheet: 4010017
Genes with significantly demethylated regions within 5kb upstream of the TSS in post-treatment vs. pre-treatment sample for patient 4010017.
Peason correlation coefficient and p-value between RNA-seq expression (log2 FPKM+1) vs. DNA methylation in GDSC-MGH-Sanger dataset (n=417 cell lines) was also evaluated with CellMinerCDB to identifiy genes whose expression is likely to be epigenetically regulated.
Gene Symbol	Chromosome	Name	GDSC-MGH-Sanger Pearson r (CellMinerCDB)	GDSC-MGH-Sanger p-value (CellMinerCDB)
ABL1	chr9	ABL Proto-Oncogene 1, Non-Receptor Tyrosine Kinase	-0.25	1.5e-07		RNA-seq and methylation sig. anticorrelated in GDSC-MGH-Sanger dataset (CellMinerCDB)
ACTR6	chr12	Actin-related protein 6	-0.06	0.19		RNA gene or pseudogene
ACVR1	chr2	Activin A Receptor Type 1	-0.43	1.8e-20		Gene is missing RNA-seq or methylation data in CellMinerCDB GDSC-MGH-Sanger dataset
ADAMTSL2	chr9	ADAMTS-like protein 2	-0.17	0.00055		micro-RNA
ATCAY	chr19	ATCAY Kinesin Light Chain Interacting Caytaxin	-0.47	2.8e-24		DNMT1/3 gene
CACNG7	chr19	Calcium Voltage-Gated Channel Auxiliary Subunit Gamma 7	0.33	2.5e-12
CCDC183-AS1	chr9	CCDC183 Antisense RNA 1	na	na
CHAF1B	chr21	Chromatin Assembly Factor 1 Subunit B	0.01	0.85
CTCF	chr16	CCCTC-Binding Factor	-0.02	0.61
CYP26B1	chr2	Cytochrome P450 Family 26 Subfamily B Member 1	-0.32	2e-11
DNMT3A	chr2	DNA Methyltransferase 3 Alpha	-0.27	3.2e-08
DPEP1	chr16	Dipeptidase 1	0.27	2.4e-08
DPY19L2P1	chr7	DPY19L2 Pseudogene 1	na	na
DPY19L4	chr8	Dpy-19 Like 4	-0.31	6.8e-11
EIF3C	chr16	Eukaryotic translation initiation factor 3 subunit C	na	na
FUT5	chr19	Fucosyltransferase 5	na	na
GPKOW	chrX	G-Patch Domain And KOW Motifs	-0.1	0.034
GPRIN1	chr5	G protein-regulated inducer of neurite outgrowth 1	-0.33	3.1e-12
H2BC17	chr6	H2B Clustered Histone 17	na	na
H3C12	chr6	H3 Clustered Histone 12	na	na
HINFP	chr11	Histone H4 transcription factor	0	1
IFI16	chr1	Interferon Gamma Inducible Protein 16	-0.19	0.00014
IPO5	chr13	Importin-5	na	na
IPW	chr15	Imprinted In Prader-Willi Syndrome	na	na
KIF13B	chr8	Kinesin Family Member 13B	-0.03	0.57
LGMN	chr14	Legumain	-0.62	8.2e-45
LRSAM1	chr9	Leucine Rich Repeat And Sterile Alpha Motif Containing 1	-0.15	0.002
LY9	chr1	Lymphocyte Antigen 9	na	na
MFSD13A	chr10	Major Facilitator Superfamily Domain Containing 13A	-0.33	3.3e-12
MIR4519	chr16	MicroRNA 4519	na	na
MPP7	chr10	MAGUK P55 Scaffold Protein 7	0.46	5.3e-23
MPV17L	chr16	MPV17 Mitochondrial Inner Membrane Protein Like	-0.52	6.4e-30
MTOR-AS1	chr1	MTOR Antisense RNA 1	na	na
NKX6-2	chr10	NK6 Homeobox 2	-0.14	0.0046
OGDH	chr7	Oxoglutarate Dehydrogenase	-0.02	0.63
OR7A5	chr19	Olfactory Receptor Family 7 Subfamily A Member 5	0.16	0.00077
OSBPL7	chr17	Oxysterol Binding Protein Like 7	na	na
PDCL	chr9	Phosducin Like protein	-0.14	0.0054
PDE12	chr3	Phosphodiesterase 12	0.02	0.7
PLS3	chrX	Plastin-3	-0.62	2e-46
PTGIR	chr19	Prostaglandin I2 Receptor	-0.17	0.00053
RASSF1	chr3	Ras Association Domain Family Member 1	-0.46	4.9e-23
RASSF4	chr10	Ras Association Domain Family Member 4	-0.32	3.7e-11
RPS6KB1	chr17	Ribosomal Protein S6 Kinase B1	-0.05	0.35
SEC14L1	chr17	SEC14 Like Lipid Binding 1	-0.58	1.5e-39
SHISA7	chr19	Shisa Family Member 7	-0.13	0.01
SMIM14	chr4	Small integral membrane protein 14	-0.2	4.6e-05
SNORD116-18	chr15	Small Nucleolar RNA, C/D Box 116-18	0.51	7.7e-29
SNORD116-19	chr15	Small Nucleolar RNA, C/D Box 116-19	0.35	3.3e-13
SNORD116-20	chr15	Small Nucleolar RNA, C/D Box 116-20	0	1
SZRD1	chr1	SUZ RNA Binding Domain Containing 1	-0.05	0.33
TET1	chr10	Tet Methylcytosine Dioxygenase 1	-0.63	1.4e-46
TTC19	chr17	Tetratricopeptide Repeat Domain 19	0.08	0.098
TTLL3	chr3	Tubulin Tyrosine Ligase Like 3	0.53	1.3e-31
TUBGCP2	chr10	Tubulin Gamma Complex Component 2	-0.09	0.058
TUSC2	chr3	Tumor Suppressor 2, Mitochondrial Calcium Regulator	-0.24	1e-06
UHRF1	chr19	Ubiquitin Like With PHD And Ring Finger Domains 1	-0.11	0.031
ZNF141	chr4	Zinc finger protein 141	-0.67	5.9e-55

## Sheet: 5010001
Genes with significantly demethylated regions within 5kb upstream of the TSS in post-treatment vs. pre-treatment sample for patient 5010001.
Peason correlation coefficient and p-value between RNA-seq expression (log2 FPKM+1) vs. DNA methylation in GDSC-MGH-Sanger dataset (n=417 cell lines) was also evaluated with CellMinerCDB to identifiy genes whose expression is likely to be epigenetically regulated.
Gene Symbol	Chromosome	Name	GDSC-MGH-Sanger Pearson r (CellMinerCDB)	GDSC-MGH-Sanger p-value (CellMinerCDB)
ABHD3	chr18	Abhydrolase Domain Containing 3, Phospholipase	-0.16	0.00097		RNA-seq and methylation sig. anticorrelated in GDSC-MGH-Sanger dataset (CellMinerCDB)
ABLIM1	chr10	Actin-binding LIM protein 1	-0.44	1.3e-21		RNA gene or pseudogene
ACTN4	chr19	Actinin Alpha 4	-0.12	0.016		Gene is missing RNA-seq or methylation data in CellMinerCDB GDSC-MGH-Sanger dataset
ADGRF5	chr6	Adhesion G protein-coupled receptor F5	na	na		micro-RNA
AIFM3	chr22	AIF Family Member 3	0.01	0.89
AMMECR1	chrX	AMMECR Nuclear Protein 1	-0.07	0.17
AMY2B	chr1	Alpha-amylase 2B	0.4	1.4e-17
ANPEP	chr15	Alanyl Aminopeptidase, Membrane	-0.59	1.3e-40
AP5Z1	chr7	Adaptor Related Protein Complex 5 Subunit Zeta 1	0.01	0.85
AQP2	chr12	Aquaporin-2	na	na
AQP6	chr12	Aquaporin-6	na	na
ARSK	chr5	Arylsulfatase Family Member K	0	0.98
ATF6	chr1	Activating Transcription Factor 6	-0.04	0.45
ATXN7L2	chr1	Ataxin-7-like protein 2	-0.07	0.17
BEND4	chr4	BEN domain-containing protein 4	-0.48	2e-25
C11orf80	chr11	TOP6B Like Initiator Of Meiotic Double Strand Breaks	-0.01	0.81
C16orf92	chr16	Chromosome 16 Open Reading Frame 92	0.25	3.2e-07
CACNA1E	chr1	Calcium Voltage-Gated Channel Subunit Alpha1 E	0.02	0.61
CAMSAP2	chr1	Calmodulin Regulated Spectrin Associated Protein Family Member 2	-0.35	3e-13
CCDC130	chr19	YJU2 Splicing Factor Homolog B	-0.04	0.38
CCN4	chr8	Cellular Communication Network Factor 4	-0.41	1.1e-18
CCT8	chr21	Chaperonin Containing TCP1 Subunit 8	-0.18	0.00015
CENPI	chrX	Centromere protein I	-0.03	0.53
CPNE1	chr20	Copine-1	-0.06	0.24
CROCCP2	chr1	CROCC Pseudogene 2	-0.03	0.58
CTNS	chr17	Cystinosin, Lysosomal Cystine Transporter	-0.04	0.45
CYB5R3	chr22	Cytochrome B5 Reductase 3	-0.01	0.9
CYTH3	chr7	Cytohesin-3	-0.28	4.5e-09
DDX6	chr11	DEAD-Box Helicase 6	-0.18	0.00016
DEFB115	chr20	Defensin Beta 115	-0.1	0.047
DELE1	chr5	DAP3-binding cell death enhancer 1	-0.32	1.4e-11
DENND1C	chr19	DENN Domain Containing 1C	na	na
DGKZ	chr11	Diacylglycerol kinase zeta	-0.34	1.2e-12
DIXDC1	chr11	DIX Domain Containing 1	-0.36	3.7e-14
DLEU2	chr13	Deleted In Lymphocytic Leukemia 2	-0.03	0.5
DNAJC2	chr7	DnaJ Heat Shock Protein Family (Hsp40) Member C2	0.1	0.05
DOCK9	chr13	Dedicator of cytokinesis protein 9	-0.23	3.2e-06
DOK7	chr4	Docking Protein 7	-0.41	3.9e-18
DUSP7	chr3	Dual specificity protein phosphatase 7	-0.23	2.3e-06
DUX4L1	chr10	Double Homeobox 4 Like 1 (Pseudogene)	na	na
ENKUR	chr10	Enkurin, TRPC Channel Interacting Protein	-0.16	0.0013
EPB42	chr15	Erythrocyte Membrane Protein Band 4.2	-0.27	1.3e-08
ERBB2	chr17	Erb-B2 Receptor Tyrosine Kinase 2	-0.62	2.4e-46
ERCC8	chr5	ERCC Excision Repair 8, CSA Ubiquitin Ligase Complex Subunit	-0.11	0.03
EZR	chr6	Ezrin	-0.47	4.2e-24
FBLIM1	chr1	Filamin-binding LIM protein 1	-0.57	7.6e-37
FBXW7	chr4	F-box/WD repeat-containing protein 7	-0.38	1.6e-15
FCER2	chr19	Fc Epsilon Receptor II	-0.29	9.1e-10
FLNC	chr7	Filamin-C	-0.55	1.3e-34
FOXD4L6	chr9	Forkhead box protein D4-like 6	0.19	0.00011
FUCA1	chr1	Alpha-L-Fucosidase 1	-0.39	2.2e-16
FZD8	chr10	Frizzled Class Receptor 8	-0.46	3.7e-23
GAN	chr16	Gigaxonin	0.05	0.31
GAS6	chr13	Growth arrest-specific protein 6	na	na
GBX1	chr7	Gastrulation Brain Homeobox 1	0.12	0.011
GDF10	chr10	Growth/differentiation factor 10	-0.21	1.9e-05
GLB1L2	chr11	Galactosidase Beta 1 Like 2	-0.63	3.3e-48
HOXB4	chr17	Homeobox B4	-0.55	2.9e-34
HOXB7	chr17	Homeobox B7	-0.51	1.3e-28
IL4I1	chr19	Interleukin 4 Induced 1	-0.26	4e-08
ISCU	chr12	Iron-Sulfur Cluster Assembly Enzyme	-0.09	0.069
ITGA4	chr2	Integrin Subunit Alpha 4	-0.7	9.3e-62
KCNQ1	chr11	Potassium Voltage-Gated Channel Subfamily Q Member 1	-0.28	6.6e-09
KLC2	chr11	Kinesin Light Chain 2	-0.17	0.00071
KLK3	chr19	Kallikrein Related Peptidase 3	0.11	0.032
KMT2D	chr12	Lysine Methyltransferase 2D	0.13	0.0079
KMT2E	chr7	Lysine Methyltransferase 2E (Inactive)	-0.1	0.038
KPNA4	chr3	Karyopherin Subunit Alpha 4	-0.03	0.57
LARP1B	chr4	La Ribonucleoprotein 1B	-0.19	7.8e-05
LATS1	chr6	Large Tumor Suppressor Kinase 1	-0.16	0.0012
LEPR	chr1	Leptin Receptor	-0.31	1.8e-10
LEPROT	chr1	Leptin Receptor Overlapping Transcript	0.08	0.11
LINC00309	chr2	Long Intergenic Non-Protein Coding RNA 309	na	na
LINC00881	chr3	Long Intergenic Non-Protein Coding RNA 881	na	na
LINC01845	chr5	Long Intergenic Non-Protein Coding RNA 1845	na	na
LNCOC1	chr8	LncRNA Associated With Ovarian Cancer 1	na	na
LOC643387	chr2	ADORA2A Antisense RNA 1	na	na
LRRC46	chr17	Leucine-rich repeat-containing protein 46	-0.05	0.28
LRRC58	chr3	Leucine-rich repeat-containing protein 58	-0.17	0.00041
LSM7	chr19	LSM7 Homolog, U6 Small Nuclear RNA And MRNA Degradation Associated	-0.11	0.029
MADD	chr11	MAP Kinase Activating Death Domain	-0.43	3.1e-20
MAEA	chr4	Macrophage Erythroblast Attacher, E3 Ubiquitin Ligase	0.1	0.045
MAGI1-AS1	chr3	MAGI1 Antisense RNA 1	na	na
MAMSTR	chr19	MEF2 Activating Motif And SAP Domain Containing Transcriptional Regulator	-0.03	0.6
MAP3K7CL	chr21	MAP3K7 C-Terminal Like	-0.17	0.00066
MARK3	chr14	Microtubule Affinity Regulating Kinase 3	0.06	0.25
MED8	chr1	Mediator Complex Subunit 8	0.04	0.41
MIR10A	chr17	MicroRNA 10a	0	1
MIR4751	chr19	MicroRNA 4751	na	na
MIR548X	chr16	MicroRNA 548x	na	na
MRPL23	chr11	Mitochondrial Ribosomal Protein L23	-0.11	0.023
MRPL32	chr7	Mitochondrial Ribosomal Protein L32	0.06	0.22
NEK3	chr13	NIMA Related Kinase 3	-0.46	8.7e-23
NEUROG2	chr4	Neurogenin-2	-0.2	6.1e-05
NHLRC3	chr13	NHL repeat-containing protein 3	-0.06	0.22
NRXN1	chr2	Neurexin 1	0	0.98
NUDT11	chrX	Nudix Hydrolase 11	-0.52	1.2e-30
NUP62	chr19	Nucleoporin 62	-0.26	8e-08
OSBP2	chr22	Oxysterol-binding protein 2	-0.36	4.9e-14
OSBPL9	chr1	Oxysterol Binding Protein Like 9	-0.4	3.2e-17
OXSR1	chr3	Oxidative Stress Responsive Kinase 1	0.03	0.58
PADI1	chr1	Peptidyl Arginine Deiminase 1	0.21	1.5e-05
PAG1	chr8	Phosphoprotein Membrane Anchor With Glycosphingolipid Microdomains 1	-0.4	1.2e-17
PBRM1	chr3	Polybromo 1	-0.04	0.42
PDE4A	chr19	Phosphodiesterase 4A	0.02	0.7
PEX10	chr1	Peroxisomal Biogenesis Factor 10	-0.22	3.6e-06
PEX13	chr2	Peroxisomal Biogenesis Factor 13	0.15	0.0028
PFDN2	chr1	Prefoldin subunit 2	0.17	0.00056
PFDN5	chr12	Prefoldin subunit 5	-0.03	0.56
PLA2G4F	chr15	Phospholipase A2 Group IVF	-0.7	3.8e-62
PLCD3	chr17	Phospholipase C Delta 3	-0.11	0.03
PLEKHA3	chr2	Pleckstrin Homology Domain Containing A3	-0.04	0.43
POP4	chr19	POP4 Homolog, Ribonuclease P/MRP Subunit	-0.06	0.23
POU3F2	chr6	POU Class 3 Homeobox 2	-0.4	1.3e-17
PPFIA1	chr11	PTPRF Interacting Protein Alpha 1	-0.25	1.8e-07
PPM1J	chr1	Protein Phosphatase, Mg2+/Mn2+ Dependent 1J	-0.11	0.03
PRCC	chr1	Proline Rich Mitotic Checkpoint Control Factor	0.02	0.66
PRM2	chr16	Protamine-2	0.07	0.14
PROK1	chr1	Prokineticin-1	0.12	0.015
PRPSAP2	chr17	Phosphoribosyl pyrophosphate synthase-associated protein 2	-0.15	0.003
PRRC2C	chr1	Proline Rich Coiled-Coil 2C	-0.01	0.81
PRSS55	chr8	Serine protease 55	0.12	0.012
PSMA3	chr14	Proteasome subunit alpha type-3	0.06	0.23
PTK6	chr20	Protein Tyrosine Kinase 6	-0.75	1.5e-77
PTPRVP	chr1	Protein Tyrosine Phosphatase Receptor Type V, Pseudogene	0.11	0.027
PUS10	chr2	Pseudouridine Synthase 10	0.1	0.037
RBBP4	chr1	RB Binding Protein 4, Chromatin Remodeling Factor	-0.25	3.4e-07
RIN2	chr20	Ras and Rab interactor 2	-0.09	0.068
RNF187	chr1	Ring Finger Protein 187	-0.08	0.12
RRP1	chr21	Ribosomal RNA Processing 1	-0.05	0.33
SAG	chr2	S-Antigen Visual Arrestin	-0.14	0.0048
SART3	chr12	Spliceosome Associated Factor 3, U4/U6 Recycling Protein	-0.16	0.001
SATB2	chr2	SATB Homeobox 2	-0.34	1.5e-12
SCN9A	chr2	Sodium Voltage-Gated Channel Alpha Subunit 9	-0.3	6.7e-10
SCOC	chr4	Short Coiled-Coil Protein	-0.53	3.6e-32
SCOC-AS1	chr4	SCOC Antisense RNA 1	na	na
SCPEP1	chr17	Serine Carboxypeptidase 1	-0.08	0.093
SEC23B	chr20	SEC23 Homolog B, COPII Coat Complex Component	-0.28	9.4e-09
SIDT2	chr11	SID1 Transmembrane Family Member 2	0.02	0.7
SLC16A13	chr17	Solute Carrier Family 16 Member 13	-0.42	5.5e-19
SLC1A7	chr1	Solute Carrier Family 1 Member 7	na	na
SLC20A1	chr2	Solute Carrier Family 20 Member 1	-0.06	0.21
SLC26A11	chr17	Solute Carrier Family 26 Member 11	-0.5	3.8e-28
SLC35F1	chr6	Solute carrier family 35 member F1	-0.42	1.3e-19
SLC7A8	chr14	Solute Carrier Family 7 Member 8	-0.27	2e-08
SLCO4A1	chr20	Solute carrier organic anion transporter family member 4A1	-0.38	3.9e-16
SMARCA2	chr9	SWI/SNF Related BAF Chromatin Remodeling Complex Subunit ATPase 2	-0.25	1.4e-07
SNORD19	chr3	Small Nucleolar RNA, C/D Box 19	-0.11	0.026
SNORD19B	chr3	Small Nucleolar RNA, C/D Box 19B	na	na
SNORD37	chr19	Small Nucleolar RNA, C/D Box 37	-0.14	0.0045
SOS1	chr2	SOS Ras/Rac Guanine Nucleotide Exchange Factor 1	-0.04	0.39
SOWAHB	chr4	Sosondowah Ankyrin Repeat Domain Family Member B	-0.45	1.3e-22
SPN	chr16	Sialophorin	-0.82	1.9e-100
SVIL	chr10	Supervillin	-0.46	4.5e-23
SYNE2	chr14	Spectrin Repeat Containing Nuclear Envelope Protein 2	-0.32	2.3e-11
TAFA3	chr1	TAFA Chemokine Like Family Member 3	0.28	3.1e-09
TARS2	chr1	Threonyl-TRNA Synthetase 2, Mitochondrial	-0.02	0.62
TESC	chr12	Tescalcin	-0.36	7e-14
TFAP2A-AS1	chr6	TFAP2A Antisense RNA 1	na	na
TGIF1	chr18	TGFB Induced Factor Homeobox 1	-0.52	1.1e-29
THNSL1	chr10	Threonine synthase-like 1	-0.56	4.3e-36
TINAGL1	chr1	Tubulointerstitial nephritis antigen-like	-0.01	0.88
TMEM116	chr12	Transmembrane protein 116	-0.12	0.013
TMEM189	chr20	Plasmanylethanolamine Desaturase 1	0.11	0.026
TMEM189-UBE2V1	chr20	PEDS1-UBE2V1 Readthrough	0.11	0.026
TMTC1	chr12	Transmembrane O-Mannosyltransferase Targeting Cadherins 1	-0.41	1.3e-18
TNIP2	chr4	TNFAIP3 Interacting Protein 2	-0.11	0.029
TOB1	chr17	Transducer Of ERBB2, 1	-0.11	0.029
TRAPPC9	chr8	Trafficking protein particle complex subunit 9	-0.07	0.14
TTC16	chr9	Tetratricopeptide repeat protein 16	0.11	0.023
TTC37	chr5	SKI3 Subunit Of Superkiller Complex	0.03	0.57
TTLL3	chr3	Tubulin Tyrosine Ligase Like 3	0.53	1.3e-31
UPK1B	chr3	Uroplakin-1b	-0.4	1.5e-17
USHBP1	chr19	USH1 Protein Network Component Harmonin Binding Protein 1	na	na
VILL	chr3	Villin-like protein	-0.24	7.8e-07
WSCD1	chr17	WSC Domain Containing 1	-0.35	3.7e-13
WTAP	chr6	WT1 Associated Protein	-0.17	0.00035
XPA	chr9	XPA, DNA Damage Recognition And Repair Factor	-0.06	0.22
ZBTB8OS	chr1	Zinc Finger And BTB Domain Containing 8 Opposite Strand	-0.03	0.55
ZFHX4	chr8	Zinc finger homeobox protein 4	-0.71	3.6e-65
ZFHX4-AS1	chr8	ZFHX4 Antisense RNA 1	na	na
ZFP3	chr17	ZFP3 Zinc Finger Protein	-0.74	1.1e-74
ZKSCAN5	chr7	Zinc finger protein with KRAB and SCAN domains 5	0.04	0.47
ZNF292	chr6	Zinc finger protein 292	-0.05	0.28
ZNF34	chr8	Zinc finger protein 34	0	0.98
ZNF350	chr19	Zinc finger protein 350	-0.71	3.3e-65
ZNF394	chr7	Zinc finger protein 394	0.02	0.62
ZNF462	chr9	Zinc finger protein 462	-0.68	2.1e-57
ZNF530	chr19	Zinc finger protein 530	-0.55	1.6e-34
ZNF585A	chr19	Zinc finger protein 585A	-0.51	1.9e-29
ZNF793	chr19	Zinc finger protein 793	-0.57	8.9e-37
